# Supplementary material for: A dopamine metabolite stabilizes neurotoxic amyloid-β oligomers
Source: Commun Biol. 2021 Jan 4;4:19. doi: 10.1038/s42003-020-01490-3 (PMC7782527; doi:10.1038/s42003-020-01490-3)
Supplement: Supplementary file 3 — Supplementary Data 1 [file 42003_2020_1490_MOESM3_ESM.xlsx]

## Sheet: Figure 2 A
x (time in h)	AB			DP 1:2			DP 1:5			DP 1:7			DP 1:10			Dopal 1:15
0	587	598	597	594	639	600	619	590	602	602	645	632	616	651	624	519	513	530
0.05	567	591	595	586	601	591	580	613	582	601	603	631	614	607	623	491	500	523
0.1	562	590	574	572	568	588	572	576	590	594	597	608	606	624	584	490	501	493
0.15	576	540	575	577	561	556	566	564	569	579	583	593	590	593	599	476	491	484
0.2	552	562	555	549	572	543	562	544	554	562	571	587	559	586	586	490	480	476
0.25	549	554	562	554	572	523	547	552	585	543	575	578	583	604	576	471	474	488
0.3	554	547	531	555	543	537	550	587	570	568	569	559	569	578	573	474	476	471
0.35	543	559	557	550	545	551	577	557	550	564	567	577	566	587	573	484	475	476
0.4	537	528	561	564	563	550	547	569	552	550	562	576	578	587	581	468	473	466
0.45	548	547	539	552	553	545	554	559	545	579	559	568	598	574	581	464	470	476
0.5	537	542	550	552	563	535	544	544	544	561	564	566	551	595	574	468	481	487
0.55	550	533	558	555	538	548	555	549	551	542	568	582	577	562	568	472	466	465
0.6	542	554	537	558	547	546	563	555	560	539	558	551	558	583	605	474	475	471
0.65	548	534	560	552	536	554	553	553	577	572	554	568	574	576	577	453	466	474
0.7	524	541	550	547	535	549	554	540	553	586	568	584	576	579	572	463	473	482
0.75	547	535	552	556	549	549	559	559	570	554	567	576	572	577	597	461	467	477
0.8	543	546	541	554	559	552	557	545	580	565	561	584	580	554	579	478	477	475
0.85	538	551	571	550	532	520	513	547	572	581	588	590	587	584	574	478	474	467
0.9	553	536	557	575	561	540	538	550	573	548	593	583	577	586	579	472	477	476
0.95	567	520	536	568	548	563	534	553	564	566	589	584	594	577	589	478	458	483
1	559	563	545	563	544	527	564	573	568	568	548	569	560	593	563	482	469	445
1.05	539	537	541	526	550	547	549	560	545	560	587	576	593	563	584	468	469	473
1.1	552	578	534	549	542	531	549	541	547	552	569	594	577	581	589	468	457	477
1.15	535	534	533	541	539	551	541	539	568	579	563	571	585	588	600	466	479	479
1.2	525	552	529	564	559	571	557	549	552	582	576	598	568	583	569	451	472	469
1.25	536	541	544	531	548	533	567	563	554	580	568	601	564	592	599	454	474	476
1.3	546	568	530	561	544	541	560	578	550	580	575	604	596	590	600	462	473	475
1.35	550	558	548	568	549	549	548	543	572	573	567	573	574	589	581	473	482	474
1.4	545	567	556	558	557	566	562	550	571	564	569	614	588	587	582	491	476	477
1.45	545	548	562	530	562	554	558	547	563	568	584	596	599	596	591	466	476	474
1.5	551	566	552	531	531	543	560	563	550	608	572	577	593	593	603	456	485	452
1.55	545	570	562	581	539	556	557	572	566	580	594	611	583	598	587	467	466	488
1.6	547	579	572	564	555	533	545	547	568	581	581	625	579	599	609	477	459	465
1.65	567	572	562	566	550	558	550	538	565	592	566	584	585	586	581	485	498	470
1.7	579	610	588	558	570	532	577	558	579	575	590	584	593	592	570	488	473	468
1.75	613	616	641	560	547	546	560	553	568	573	600	593	575	579	610	499	470	477
1.8	636	691	674	564	545	559	567	572	582	573	585	579	606	606	592	468	485	461
1.85	700	759	711	576	566	534	569	553	564	582	588	612	590	605	593	481	476	479
1.9	734	824	787	548	559	552	569	581	579	557	562	564	596	589	599	493	466	488
1.95	822	900	873	568	582	550	584	562	586	587	590	581	603	604	592	486	479	486
2	914	1001	974	555	559	556	564	579	582	577	587	597	585	594	592	481	482	473
2.05	1008	1152	1114	567	568	547	576	567	585	591	579	586	590	594	599	485	488	479
2.1	1124	1252	1233	567	584	535	573	581	549	594	596	604	598	601	610	484	490	492
2.15	1280	1423	1381	569	572	552	578	544	584	609	590	616	586	620	592	474	469	492
2.2	1438	1543	1527	572	581	576	598	585	558	603	580	604	588	609	582	472	486	482
2.25	1582	1769	1676	565	591	569	609	570	579	612	561	600	596	595	615	473	476	494
2.3	1759	1949	1948	579	602	559	634	607	597	620	612	629	606	613	593	496	488	483
2.35	1904	2241	2205	593	618	581	648	606	587	610	577	618	597	588	610	486	487	480
2.4	2158	2550	2599	635	624	612	645	620	576	610	607	624	614	621	608	474	495	470
2.45	2473	2814	2903	621	649	616	644	604	609	624	600	648	617	630	591	479	484	480
2.5	2717	3158	3272	631	682	606	675	629	626	625	611	620	636	590	607	484	479	457
2.55	2987	3474	3629	662	678	636	703	636	614	659	598	648	596	612	589	477	478	477
2.6	3301	3898	4023	650	717	661	710	641	635	644	603	651	610	620	602	474	505	484
2.65	3614	4269	4360	693	765	689	775	682	656	669	590	648	622	612	620	468	475	470
2.7	4127	4597	4765	722	776	692	770	690	654	678	624	708	633	643	609	489	480	480
2.75	4477	5002	5159	729	817	717	824	704	667	699	602	737	628	627	603	467	479	501
2.8	4829	5396	5670	766	846	725	880	711	691	721	625	747	605	634	635	483	499	490
2.85	5241	5852	6183	795	896	756	935	730	732	718	644	787	628	628	636	503	490	477
2.9	5649	6402	6814	809	956	824	1024	770	754	759	645	808	643	645	618	511	484	480
2.95	6130	6874	7342	840	1003	873	1097	776	780	778	626	835	664	640	647	472	498	479
3	6597	7546	8031	830	1088	908	1163	806	780	831	640	880	660	671	605	474	477	473
3.05	7194	8138	8592	894	1157	920	1319	815	812	882	647	943	668	692	628	500	477	489
3.1	7795	8672	9178	930	1241	997	1426	885	828	881	675	1040	675	697	636	480	457	488
3.15	8432	9470	9821	969	1335	1088	1535	903	883	971	676	1120	700	703	650	481	479	494
3.2	8920	10006	10504	1030	1482	1149	1717	924	901	1032	673	1203	665	702	654	494	488	495
3.25	9501	10755	11263	1066	1581	1248	1894	969	937	1075	700	1304	700	712	669	487	481	495
3.3	10129	11208	11739	1158	1712	1357	2103	1053	994	1167	728	1423	718	763	662	497	481	491
3.35	10804	12116	12502	1199	1835	1461	2316	1074	1049	1271	729	1576	748	767	657	491	489	488
3.4	11532	12900	13268	1273	2084	1519	2565	1088	1108	1373	757	1729	756	822	679	477	486	497
3.45	12242	13594	13786	1362	2302	1671	2737	1156	1160	1485	778	1909	822	824	708	479	488	489
3.5	12947	14406	14583	1469	2412	1856	2996	1204	1266	1593	808	2128	825	847	705	468	501	482
3.55	13793	15012	15139	1537	2705	1998	3284	1264	1340	1796	845	2360	862	897	701	474	494	472
3.6	14309	15838	16251	1624	2899	2121	3604	1282	1411	1970	909	2625	913	931	732	501	492	486
3.65	14666	16436	16736	1756	3223	2279	3944	1344	1469	2184	923	2834	943	1002	759	491	479	484
3.7	15585	17411	17429	1857	3399	2468	4202	1427	1592	2355	1014	3047	1017	1024	769	490	490	502
3.75	16199	17968	17958	1978	3742	2733	4649	1512	1742	2604	1059	3328	1044	1129	776	487	489	478
3.8	17121	18710	18726	2104	4039	2943	4916	1580	1853	2812	1138	3631	1112	1164	826	491	482	502
3.85	17653	19418	19423	2299	4302	3258	5185	1658	2046	3095	1214	3917	1195	1244	822	495	471	493
3.9	18136	20291	19658	2439	4598	3439	5542	1783	2161	3298	1307	4259	1280	1327	864	496	498	489
3.95	18455	20410	19765	2614	4924	3783	5959	1887	2357	3573	1389	4493	1320	1406	926	501	500	486
4	19009	20703	20452	2839	5242	4042	6349	2023	2561	3827	1533	4800	1415	1506	965	487	476	491
4.05	19720	21473	20664	3051	5586	4328	6627	2137	2773	4091	1629	5111	1501	1609	982	501	476	487
4.1	19752	21469	21001	3280	5949	4774	6990	2328	2967	4353	1786	5419	1639	1689	1033	474	504	488
4.15	20475	22658	21590	3507	6268	5036	7285	2449	3139	4577	1933	5652	1751	1838	1057	488	500	516
4.2	20810	22776	22371	3749	6709	5302	7757	2680	3422	4892	2114	6061	1906	2023	1138	482	478	489
4.25	21185	23360	22607	4017	7071	5669	7985	2761	3704	5107	2243	6338	2029	2113	1132	489	509	504
4.3	21750	23552	22819	4286	7444	6038	8305	2980	3860	5483	2416	6553	2194	2264	1221	502	476	491
4.35	22062	24448	23010	4526	7844	6480	8532	3077	4158	5810	2658	6862	2355	2481	1279	483	479	505
4.4	22979	24949	24964	4937	8116	6844	8790	3359	4521	5992	2766	7002	2548	2628	1347	500	499	488
4.45	22389	24616	24839	5144	8510	7102	9196	3561	4674	6271	3074	7149	2731	2745	1422	480	488	489
4.5	23092	24999	25074	5559	8807	7558	9405	3723	5025	6564	3228	7385	2951	2960	1507	501	483	511
4.55	23207	25288	25261	5865	9173	7716	9556	4035	5307	6823	3464	7558	3152	3136	1646	492	486	500
4.6	23489	25438	25981	6235	9499	8117	9922	4300	5543	7181	3684	7745	3312	3365	1682	497	478	492
4.65	23698	25644	25884	6464	9671	8575	10074	4582	5954	7399	3867	7722	3494	3562	1831	491	488	499
4.7	23669	26748	26525	6874	9927	8916	10185	4721	6221	7712	4180	7904	3676	3753	1897	508	485	501
4.75	24669	26639	26615	7143	10388	9311	10196	4906	6467	7994	4329	8017	3901	3950	2064	496	483	473
4.8	24122	26710	26533	7465	10668	9485	10161	5203	6695	8338	4529	8263	4103	4209	2124	490	493	497
4.85	25400	27248	26963	7858	10945	9846	10340	5554	6954	8557	4740	8353	4384	4383	2289	519	495	504
4.9	24486	27310	27381	8027	11159	10096	10248	5787	7291	8671	5004	8519	4606	4610	2377	493	506	500
4.95	25460	27126	27789	8214	11187	10422	10869	6015	7763	8937	5269	8688	4694	4744	2520	495	488	483
5	25416	27646	27690	8608	10974	10561	11373	6335	7866	9048	5499	8744	4953	4891	2680	502	505	495
5.05	26992	27924	27349	8984	11822	10850	10499	6322	8043	9304	5789	8832	5138	5161	2793	503	484	494
5.1	25811	27360	27347	9171	11663	11295	10801	6696	8383	9442	5924	8950	5349	5376	2974	488	494	506
5.15	26775	27895	28355	9386	11318	11174	10890	7016	8976	9802	6151	9126	5461	5654	3144	501	492	497
5.2	26222	28590	28524	9548	12298	11188	11432	7384	9377	10081	6371	9191	5714	5793	3231	499	481	496
5.25	27974	28819	28511	9785	12374	11692	11237	7506	9536	10111	6739	9086	6018	5783	3449	496	481	504
5.3	27615	28500	27475	9842	12628	11816	11787	7907	9806	10064	6890	9180	6168	5963	3616	483	500	511
5.35	26899	29252	27704	10140	13176	12275	11909	8099	10148	10277	7098	9161	6292	5989	3739	499	482	488
5.4	28071	28432	27913	10648	13205	12661	11864	8302	10459	10402	7072	9309	6542	6126	3860	485	489	493
5.45	28705	30348	28491	11069	13383	12797	11863	8585	10737	10462	7300	9305	6739	6205	4058	488	457	490
5.5	27590	28416	29262	11101	13460	13060	12307	8797	10828	10469	7397	9318	6972	6494	4303	511	505	500
5.55	29441	28795	29660	11300	13012	13443	12659	9001	11012	10780	7466	9333	7125	6553	4521	502	492	470
5.6	29850	30405	29437	11513	13167	13114	12532	9091	11110	10732	7587	9443	7083	6507	4582	502	509	482
5.65	30211	29895	29887	11951	13722	13337	12616	9234	11194	10957	7750	9601	7009	6594	4850	496	510	503
5.7	30100	30076	30420	12177	13974	13529	12352	9518	11218	10868	7838	9782	7349	6653	4977	516	483	486
5.75	30440	30931	29682	12194	14104	13838	13029	9665	11575	11022	7817	9501	7258	6680	5136	496	519	516
5.8	30849	31448	30010	12149	14229	13939	12782	9773	11841	11097	7939	9761	7482	6640	5193	490	500	503
5.85	30391	32487	30520	12327	14109	13795	12829	9756	11528	11003	8102	9747	7362	6827	5387	519	495	519
5.9	30790	32095	30112	12727	14536	13922	12572	9992	12034	11129	8234	9645	7729	6736	5671	493	492	501
5.95	31172	32559	30800	12675	14357	14184	13007	9945	12131	10946	8321	9673	7375	6929	5712	512	492	482
6	31282	32443	30887	12698	14425	14216	12884	10143	11980	11038	8433	9753	7580	6865	5803	495	504	484
6.05	31402	33045	30794	12961	14300	14307	12824	10209	12249	11199	8447	9769	7483	6975	5902	497	497	503
6.1	31336	32635	30582	12931	14380	14447	12961	10408	12594	11332	8479	9841	7789	7277	6094	511	506	486
6.15	31041	32444	30677	13152	14742	14120	13176	10637	12502	11333	8667	9689	7862	7316	6313	512	489	503
6.2	31083	33165	30898	13229	14534	14420	12997	10633	12555	11429	8574	9740	7674	7271	6388	527	489	508
6.25	31784	32961	31086	13184	14203	14604	13246	10685	12798	11412	8694	9664	8035	6959	6488	524	484	497
6.3	32049	33525	31330	13365	14624	15048	13113	10833	12835	11523	8665	9856	7948	7254	6588	489	485	478
6.35	31505	34268	31509	13462	14559	14883	13423	11096	13133	11566	8747	9793	7828	7452	6657	507	486	512
6.4	31539	33140	31316	13520	14576	14884	12959	11011	13180	11433	8728	9744	8046	6956	6771	495	499	507
6.45	32069	33869	31730	13585	14858	14869	13216	11202	12885	11620	8774	9746	8044	7382	6728	496	467	505
6.5	32220	33682	31558	13751	15010	14943	13259	11021	12936	11597	8919	9680	8042	7570	6754	497	478	522
6.55	31963	33514	31676	13789	15045	14961	13290	11253	13057	11583	8820	9916	8304	6983	6876	508	480	501
6.6	32935	33818	32266	13742	15370	15336	13264	11272	13298	11436	8862	9892	8087	7623	6895	498	492	512
6.65	31250	34086	32095	13950	15003	15151	13394	11428	13606	11543	8959	9901	7929	7572	7159	491	495	504
6.7	32939	34315	31834	14110	15246	15014	13271	11652	13793	11424	8907	9820	8178	7621	6912	524	506	493
6.75	32432	33764	32000	14005	15084	15687	13277	11743	13696	11609	8854	9752	8318	7449	7032	524	491	487
6.8	32757	34448	32060	14168	15427	15302	13182	11459	13531	11448	8886	9928	8130	7292	7008	509	486	512
6.85	32520	34737	32695	13948	15445	15548	13343	11487	13723	11504	8880	9723	8067	7737	7039	507	484	501
6.9	32396	34218	32161	14321	15375	15858	13420	11771	13722	11475	8691	9842	8361	7446	7170	525	496	510
6.95	32722	35040	32847	14216	15374	15116	13275	11841	13656	11450	8973	10000	8290	7212	7379	511	501	500
7	33306	34795	32506	14286	15189	15300	13387	11919	13052	11372	9016	10001	8405	7644	7371	503	496	496
7.05	32965	35570	32095	14563	15359	14912	13608	11968	12834	11514	8945	9835	8127	7700	7014	499	481	495
7.1	33201	35315	33011	14077	15305	15365	13457	11542	13724	11394	8918	9916	8397	7554	7301	495	499	515
7.15	32451	34963	32502	13664	15486	15325	13455	12031	13591	11457	8972	9656	8495	7198	7392	509	473	509
7.2	34087	35686	31905	13665	15496	15687	13484	11903	13411	11473	9013	9956	8474	7722	7360	503	482	511
7.25	33477	35349	31908	13307	15516	15163	13263	11807	13517	11499	8877	9801	8550	7645	7212	487	480	498
7.3	33080	34997	32240	14072	15306	15780	13470	11829	13731	11391	8925	9724	8095	7572	7406	498	492	506
7.35	33589	35532	33362	14376	15274	15458	13585	11985	13661	11390	8865	9748	8265	7498	7348	505	472	504
7.4	33270	35187	32300	14546	15434	15479	13331	12008	13461	11323	8701	9720	8424	7613	7410	495	493	506
7.45	33581	34636	32904	14348	15203	15652	13513	10976	12865	11307	8791	9650	8262	7699	7376	489	479	524
7.5	33699	35099	32957	14294	15514	15668	13037	11453	13151	11373	8719	9730	8164	7411	7362	502	481	483
7.55	33654	36117	32508	14384	15629	15727	13289	11090	13359	11433	8943	9781	8193	7252	7568	518	481	515
7.6	34202	35450	32377	14389	15522	15337	13446	11701	13445	11352	8902	9725	8346	7603	7336	493	497	510
7.65	33013	35301	33429	14666	15346	15294	13139	11183	13577	11372	8833	9748	8196	7626	7399	502	496	498
7.7	32225	35846	33500	14641	15447	15498	13143	11379	13646	11305	8920	9576	8301	7723	7474	494	493	511
7.75	33929	35958	33073	14497	15569	15600	13164	11276	13711	11349	8809	9590	8419	7560	7528	509	482	513
7.8	33408	35651	32887	14782	15521	15851	13116	11436	13865	11304	8810	9542	8452	7618	7507	513	498	511
7.85	33521	35364	33385	14413	15783	15806	13242	11222	13865	11218	8764	9609	8249	7182	7470	526	486	480
7.9	33937	36198	33538	14725	15548	15525	13479	11699	13474	11219	8759	9388	7974	7135	7572	520	505	507
7.95	33436	35762	33538	14458	15962	15666	13419	11646	13629	11200	8668	9564	7914	7646	7566	515	486	531
8	33459	35666	33541	14791	15746	15672	13155	11299	13568	11158	8830	9659	8356	7492	7604	520	492	501
8.05	33747	36749	33245	14661	15873	15883	13505	11453	13813	11329	8712	9585	8130	7611	7441	495	498	500
8.1	34996	36351	33768	14655	15875	16097	13162	10925	13764	11273	8601	9528	8387	7260	7502	509	491	507
8.15	34361	35723	33656	14493	15765	15797	13546	11829	13655	11139	8630	9497	8287	7492	7568	500	490	508
8.2	34203	36044	34194	14403	15617	15991	13145	11178	13482	11127	8707	9533	8182	7404	7601	517	484	524
8.25	34222	35879	33644	14387	15486	15650	12813	11901	13148	11199	8493	9469	8136	7477	7470	500	491	497
8.3	34388	36563	34084	14476	15799	15774	13277	11557	13656	11066	8975	9431	8064	7498	7544	491	496	518
8.35	34075	36197	33672	14572	15706	15696	13260	10956	13704	10903	8628	9349	8128	7542	7443	527	499	537
8.4	34993	35740	33848	14526	15745	15623	13447	11815	13524	11116	8824	9396	7967	7305	7371	502	494	500
8.45	34631	36113	33369	14343	15988	15869	13041	11528	13223	11033	8858	9463	8086	7502	7524	497	501	500
8.5	34873	35837	33727	13931	16077	15797	13386	11516	13810	11052	8917	9337	7848	7565	7535	519	488	512
8.55	34967	36023	33966	14323	16009	16006	13425	11479	13300	11121	8601	9636	7675	7448	7490	519	476	503
8.6	34503	36286	33956	14599	15861	15989	13156	11612	13582	11019	8939	9334	7988	7185	7436	508	494	532
8.65	34438	35847	33227	14187	15572	15674	13045	11826	13758	10922	8950	9453	8063	7249	7461	500	484	524
8.7	34412	36908	33648	14274	15607	15529	13291	11444	13423	10832	8944	9277	7867	7319	7420	508	482	526
8.75	35046	37226	33814	14544	15558	15831	13030	11586	13787	10920	8875	9218	7862	7308	7474	503	507	520
8.8	34815	36436	33813	14588	15734	16020	12768	11785	13398	10886	8819	9467	8068	7211	7543	517	483	529
8.85	34628	35886	34042	14869	15048	15688	12788	11351	13555	11058	8795	9463	7671	7063	7546	519	492	506
8.9	34794	36579	34164	14538	15471	15860	12847	11868	13331	10976	8660	9318	7543	7419	7449	528	490	518
8.95	34751	35792	34003	14669	15404	16137	13206	11474	13712	10878	8886	9272	7997	7384	7467	516	487	511
9	34900	36272	33691	14687	15729	15604	12698	11294	13474	10760	8764	9387	7863	7247	7306	499	483	526
9.05	34556	35819	34260	14955	15694	15352	12855	11367	13070	10815	8891	9209	7768	7268	7380	517	488	529
9.1	34893	36044	34539	14630	15458	15981	12966	11421	13022	10866	8810	9306	7768	7183	7352	520	494	518
9.15	34599	36575	34350	14725	15279	15775	12593	11662	13417	10704	8717	9285	8065	7410	7347	528	494	512
9.2	34663	35847	35270	14840	15750	15589	13364	11813	13100	10804	8630	9302	7741	7281	7431	530	489	518
9.25	34539	36462	34337	14519	15501	15808	13423	11703	13152	10756	8787	9294	7699	7193	7311	540	487	526
9.3	34749	36081	34502	14770	15379	15640	13125	11600	13485	10657	8667	9416	7699	7085	7454	509	472	516
9.35	35149	36148	33862	14432	15580	15859	12593	11452	13264	10698	8772	9281	7792	7287	7290	517	484	547
9.4	35138	36997	34302	14668	15623	15541	12809	11635	13416	10765	8722	9227	7796	7206	7340	524	499	524
9.45	35096	37362	34804	14615	15410	15547	12719	11793	13325	10778	8507	9100	7481	7325	7309	530	485	541
9.5	34637	36809	34979	14365	15040	15866	13129	11614	13217	10743	8697	8915	7468	7151	7470	523	496	521
9.55	34588	36607	34559	14442	15374	15754	13032	11572	13576	10816	8718	9034	7786	7256	7386	520	493	531
9.6	34812	37061	34916	14229	15756	15678	12832	11751	13389	10692	8691	9259	7599	7110	7214	498	509	533
9.65	34604	36312	34982	14531	15431	16140	12465	11603	13136	10556	8665	8980	7335	7121	7297	532	499	513
9.7	34305	36777	34415	14609	15407	15585	12404	11641	13147	10587	8558	9099	7644	7128	7153	530	505	544
9.75	34046	36454	35250	14307	15790	15753	13106	11698	12990	10507	8524	8828	7629	7078	7224	530	493	529
9.8	34451	36137	35111	14755	15696	15570	12796	11554	13226	10542	8529	9123	7414	7218	7227	535	498	560
9.85	35032	36296	35368	14445	15722	15669	12877	11850	13511	10534	8440	8883	7685	7098	7190	519	478	532
9.9	34637	36282	34808	14612	15467	15437	12603	11826	13159	10452	8430	8887	7551	7141	7130	526	479	556
9.95	34540	35831	34665	14424	15627	15663	12895	11777	13240	10520	8473	9067	7355	6914	7223	523	483	562
10	35561	36266	34709	14687	15524	15615	13050	11901	12933	10441	8553	8822	7516	6994	7150	519	498	535
10.05	34700	36576	35245	14586	15223	15150	12860	11718	12903	10428	8400	8925	7650	7022	7245	542	506	547
10.1	35109	36796	35140	14564	15346	15120	12590	11350	12973	10416	8573	9028	7407	7019	7149	527	487	547
10.15	34474	37344	34680	14482	15662	15101	12310	11510	13058	10264	8468	8847	7359	6992	7130	551	479	560
10.2	34861	37038	34761	14218	15524	15508	12662	11750	13020	10330	8427	8835	7327	7075	7183	528	490	557
10.25	34827	37368	33981	14647	15585	15344	12720	11935	13154	10357	8262	8936	7392	6998	7126	551	492	527
10.3	35028	36779	33911	13936	14680	15561	12564	11381	13315	10375	8391	9017	7305	6984	7053	537	488	546
10.35	34795	36936	34526	14238	15037	15500	12470	11257	13482	10318	8379	8984	7278	6839	7010	541	493	554
10.4	34224	36626	34236	14366	14847	15392	12502	11648	13165	10314	8273	8879	7336	6810	6982	543	494	557
10.45	35097	36915	34474	14156	14972	15795	12649	11450	13211	10095	8264	8914	7340	6955	6995	527	485	568
10.5	34984	36823	34738	14382	15261	15879	12544	11323	13138	10193	8300	8655	7266	6866	7037	523	485	574
10.55	35042	36976	35031	14073	15129	15738	12493	11614	12607	10213	8227	8857	7382	6838	6974	557	482	553
10.6	35256	36938	34713	14129	15154	15610	12243	11594	13165	10160	8197	8795	7335	6806	6877	547	506	538
10.65	35792	36360	34469	14206	15251	15856	12374	11383	12667	10105	8153	8780	7220	6641	6988	534	483	553
10.7	35309	36949	34450	14197	15065	15169	12658	11627	12781	9959	8307	8717	7389	6925	7030	532	495	560
10.75	36136	36591	35142	14456	14732	15400	12002	11271	12801	10030	8127	8681	7105	6956	6829	562	503	563
10.8	35905	36758	34338	14111	14913	14894	12430	11547	12798	9945	8224	8716	7237	6847	6971	533	489	582
10.85	35256	36811	34088	14339	14828	15274	12739	11568	12694	10098	8205	8833	7385	6894	7106	535	510	576
10.9	35321	36769	34520	14147	15276	15365	12268	11207	12842	9909	8231	8683	7211	6702	6907	539	479	573
10.95	35415	36931	34556	14757	15122	15408	12173	11361	13015	9898	8200	8698	7355	6799	6991	540	493	598
11	35187	36846	35036	14174	14959	15526	12507	11348	12869	9961	8062	8554	7270	6726	6909	543	503	575
11.05	35448	37232	35197	14013	14886	15524	12281	11563	12725	10014	8150	8601	7004	6782	6860	559	526	580
11.1	35021	36919	34494	13911	14574	15413	12720	11109	12738	9977	8116	8637	7081	6720	6925	556	489	577
11.15	35270	36992	34979	14190	15225	15369	12099	11250	12760	9888	8073	8599	7276	6816	6849	562	477	595
11.2	34596	37281	35400	14008	14806	15492	12173	11296	12699	9866	8038	8507	7148	6839	6797	550	480	594
11.25	34902	36997	34497	13946	14760	15399	12140	11618	12655	9889	7974	8500	7138	6823	6873	569	484	596
11.3	35282	36869	34936	14171	15072	14952	12567	11098	12525	9819	8050	8562	7255	6517	6874	528	490	600
11.35	36230	36679	35158	14089	14798	15262	12367	11282	12592	9779	8034	8440	7160	6556	6901	562	487	623
11.4	35967	36516	34550	13867	14663	15840	11887	10816	12837	9769	8042	8491	7075	6791	6823	556	483	601
11.45	36194	36962	35016	13889	14465	15058	12174	11025	12767	9805	7823	8629	7070	6671	6782	564	500	592
11.5	35714	36690	34963	13928	14673	15493	12472	11285	12804	9975	7988	8531	6990	6630	6822	556	490	595
11.55	36311	36655	35532	14171	15028	15501	12013	11138	12510	9694	7949	8564	6946	6660	6884	557	501	622
11.6	35366	37129	34836	13919	14709	15371	12055	11170	12619	9698	7976	8499	7085	6665	6796	573	509	615
11.65	35273	36829	35327	14189	14861	15092	12537	11039	12516	9787	7913	8508	6954	6638	6790	585	509	621
11.7	35531	36927	34802	13756	14914	15543	12486	11109	12564	9616	7948	8544	7010	6797	6810	590	495	638
11.75	35440	36649	35318	14353	14459	15050	12582	11265	12870	9829	7789	8478	7013	6817	6690	580	490	639
11.8	36130	36467	34517	14037	14811	15357	12436	11165	12582	9718	7725	8456	7032	6669	6796	602	504	619
11.85	36858	36701	35196	14145	14469	15434	12076	11217	12623	9580	7859	8330	6811	6612	6720	570	479	636
11.9	36113	36983	34652	13836	14920	15200	11947	11267	12701	9670	7840	8458	6939	6561	6657	575	516	620
11.95	35937	36943	35033	13952	14526	15553	11984	11021	12271	9595	7746	8377	7053	6690	6626	584	516	637
12	35964	37189	35554	13823	15028	15484	12070	11456	12875	9656	7880	8407	6890	6578	6515	594	499	636
12.05	35681	36945	34904	14559	14428	15107	12155	11584	12503	9671	7805	8298	6797	6627	6735	587	496	635
12.1	35835	36990	35124	13861	14635	14653	11845	11190	12669	9670	7774	8480	6876	6653	6598	569	495	612
12.15	36095	36354	34533	13869	14545	15286	12519	10949	12522	9610	7807	8446	6783	6682	6571	607	498	644
12.2	34839	37384	34486	14122	14345	15035	12009	10754	12773	9680	7726	8245	6821	6334	6665	590	489	645
12.25	36032	37076	35172	13941	14385	14888	12268	10671	12372	9557	7768	8327	6773	6439	6622	580	485	651
12.3	35939	37781	35247	14386	14355	15252	12609	10788	12430	9553	7696	8155	6855	6443	6560	596	508	647
12.35	36538	37999	35568	14349	14542	15399	12372	10962	12419	9586	7708	8194	6802	6527	6452	588	499	671
12.4	35507	37116	35128	14292	14279	15164	11890	11116	12690	9485	7791	8257	6728	6493	6596	584	505	644
12.45	36139	37400	35257	14093	14328	15267	12084	11168	12399	9458	7658	8262	6802	6414	6632	576	498	666
12.5	35653	36945	35299	14185	14362	14962	12077	10950	12757	9491	7591	8234	6764	6466	6568	581	478	681
12.55	36120	36845	35015	14200	14510	15138	12200	11059	12622	9481	7642	8262	6700	6479	6663	595	495	661
12.6	35370	37152	35013	13899	14208	15135	12316	10783	12708	9395	7782	8224	6802	6350	6560	592	500	679
12.65	35224	36926	35135	14040	14390	14839	11927	10874	12581	9467	7739	8237	6684	6464	6427	600	498	657
12.7	34951	36476	35043	14179	14777	14597	12236	10795	12498	9457	7617	8164	6848	6333	6409	602	488	680
12.75	35732	36270	34960	13819	14165	15187	12231	10604	12386	9584	7613	8239	6614	6519	6443	602	496	666
12.8	35260	36421	34972	14154	14105	14612	11563	10491	12562	9412	7512	8212	6707	6396	6362	597	479	688
12.85	35622	36661	35025	13909	14054	14902	11729	10657	12431	9456	7598	8018	6736	6415	6443	604	498	685
12.9	34926	37449	34951	13755	14352	15051	12323	10679	12214	9411	7607	8127	6801	6332	6396	609	487	675
12.95	34987	37124	35216	13780	14387	14642	11905	10697	12522	9413	7600	8123	6683	6406	6423	630	493	691
13	35179	37552	35380	13900	14666	14737	12020	10767	12228	9351	7468	8142	6619	6421	6429	596	475	675
13.05	36041	37182	34283	13629	14383	14675	12313	10674	12333	9372	7542	8107	6591	6428	6394	609	504	710
13.1	35631	37422	35142	13872	14125	14460	12151	10939	12771	9311	7503	8106	6513	6100	6442	624	474	706
13.15	35270	37181	34753	13658	14037	14916	11976	10748	12367	9296	7413	8057	6431	6377	6451	595	503	698
13.2	35069	36955	35117	13678	14280	15269	11517	10656	12703	9221	7552	8030	6660	6195	6438	622	485	700
13.25	36893	37118	34370	13558	14197	14445	11536	10519	12073	9287	7313	7946	6558	6208	6448	616	496	709
13.3	36500	36772	35322	13604	14001	14933	11888	10498	12316	9193	7371	7967	6570	6336	6231	611	503	693
13.35	36080	37174	34756	14044	14044	14998	11808	10769	12346	9230	7355	8187	6664	6183	6531	608	498	719
13.4	36354	37214	35699	13511	14064	14692	11995	10658	12257	9264	7298	8110	6564	6208	6402	613	487	745
13.45	35864	36895	35145	13856	13966	14604	12154	10600	12218	9227	7359	7974	6524	6271	6352	608	482	740
13.5	36149	37139	34920	13760	13997	14484	12113	10559	12318	9233	7391	7936	6584	6355	6337	622	490	739
13.55	36238	36602	35655	13783	14268	15191	11720	10823	12197	9175	7356	7915	6528	6377	6263	630	495	720
13.6	36151	36999	35642	13830	14218	14732	11247	10651	11971	9181	7289	7908	6563	6262	6290	626	509	732
13.65	36275	36975	35066	13589	14092	14700	11973	10532	12369	8913	7461	7932	6689	6003	6221	629	491	743
13.7	36643	36154	35432	13774	13931	14439	11623	10566	12126	9121	7304	7814	6474	6113	6433	658	486	755
13.75	36898	37681	35176	14045	14116	14761	11460	10675	11997	9057	7302	8008	6419	6136	6218	619	515	740
13.8	36670	37149	35160	14024	14216	14225	12009	10883	11851	9188	7353	7973	6549	6153	6347	638	506	734
13.85	36149	37341	35175	13898	14058	14315	11565	10441	12257	9136	7347	7902	6503	6214	6245	657	512	740
13.9	36363	37570	35240	13508	13849	14048	11200	10505	12050	8960	7273	7977	6359	6214	6336	633	499	760
13.95	36835	37303	34640	13492	13787	14254	11597	10674	12264	8994	7316	7775	6372	6088	6301	638	499	737
14	35627	37041	35318	13570	14243	15035	11154	10510	11874	8933	7239	7832	6524	6158	6252	628	507	778
14.05	36126	36315	35501	13516	13944	14636	11336	10515	12182	8999	7297	7807	6379	6001	6297	654	503	756
14.1	36512	37294	35057	13863	13820	14328	11310	10533	12399	8937	7271	7758	6229	5965	6373	653	491	776
14.15	36535	36731	34990	13811	14023	14200	11152	10778	11832	8984	7231	7761	6391	6122	6265	660	497	741
14.2	36105	37537	34940	13313	13825	14626	11412	10397	12190	9037	7277	7793	6442	6158	6163	645	507	752
14.25	36062	36876	35615	13500	13570	14840	11323	10420	12032	9012	7107	7662	6360	6121	6250	630	481	802
14.3	36011	37644	34356	13453	13630	14036	11420	10504	12032	9080	7263	7670	6422	6041	6234	654	509	771
14.35	36181	38428	35467	13320	13365	14019	11062	10368	11672	8966	7307	7737	6308	6080	6143	656	506	789
14.4	36382	37440	35471	13214	13884	14494	11060	10540	11774	8938	7159	7775	6376	6003	6236	643	499	781
14.45	35660	37630	35469	13476	13925	13959	11830	10620	11783	8899	7096	7737	6460	6113	6081	685	503	755
14.5	36188	36841	35204	13372	13818	14074	11490	10281	11748	8844	7115	7599	6283	6111	6138	693	482	775
14.55	37105	37451	35692	13088	13480	14418	11145	10564	12293	8850	7156	7792	6282	6038	6278	670	487	774
14.6	37118	37211	35501	12943	13660	14468	11819	10535	11904	8933	7076	7670	6216	5998	6112	678	498	770
14.65	36226	37709	35883	13188	13670	14526	11575	10188	11903	8930	7110	7667	6240	6035	6165	670	504	815
14.7	35996	37948	35146	13205	13307	14296	11153	10526	11813	8836	7143	7685	6259	6051	6021	654	469	797
14.75	36898	38345	35356	13565	13777	14176	11630	10483	11665	8812	6994	7620	6275	5904	6123	636	497	782
14.8	36795	37916	36187	13125	13654	14417	10915	10536	12023	8793	7168	7695	6172	5931	6156	673	496	792
14.85	36561	37872	35491	13249	13864	14265	11368	10251	11801	8786	7163	7679	6362	6002	6127	651	491	816
14.9	36923	37642	36027	13276	13703	14272	11489	10361	12116	8769	7070	7631	6226	5906	6014	705	519	817
14.95	37007	37690	35856	13469	13828	14257	11038	10333	11938	8743	6987	7619	6323	5922	6141	679	506	829
15	36388	38196	35670	13152	13430	13766	11246	10454	11832	8743	7093	7559	6207	6091	6099	663	509	821
15.05	36655	37632	35652	13199	13403	13949	10914	10392	11755	8708	6980	7645	6224	5845	6132	691	503	835
15.1	36422	37660	35616	13343	13436	14599	11172	10116	11665	8632	6990	7546	6132	5876	5982	709	502	825
15.15	36112	37811	35734	13226	13596	14550	11432	10418	11704	8714	7039	7632	6212	6012	6070	700	492	803
15.2	35839	38318	36239	13309	13724	14165	11379	10273	11600	8765	6985	7499	6108	5925	5996	676	510	826
15.25	36396	37725	35772	13144	13976	14268	11658	10311	11696	8606	6898	7467	6061	5974	5977	702	514	844
15.3	36468	37211	35911	12815	13899	14082	11553	10404	11852	8591	6876	7416	6047	5883	6024	694	503	829
15.35	36448	37855	36059	13138	13733	13839	10987	10184	11570	8612	6850	7492	6126	5918	5981	695	504	836
15.4	36485	37456	35848	12955	13836	14106	10832	10343	11547	8617	6891	7501	6047	5874	5897	696	533	873
15.45	36744	37944	35880	13185	13620	13501	10913	10597	11466	8524	6918	7512	6041	5754	6029	693	504	840
15.5	35803	37964	36044	13311	13625	14079	10860	10369	11467	8578	6920	7535	5975	5852	5987	699	508	836
15.55	36383	38294	36298	13220	13344	13895	11288	10268	11740	8498	6838	7499	6053	5837	5870	703	497	838
15.6	37396	38118	35906	12759	13756	13621	11022	10305	11334	8546	6801	7495	6043	5827	5988	727	516	885
15.65	37171	37789	36097	12840	13411	14039	10891	10302	11410	8600	6870	7440	6021	5592	6035	727	514	855
15.7	36715	37887	36078	13195	13742	13978	11532	10114	11574	8578	6717	7513	6056	5746	5956	708	515	864
15.75	36374	38207	36719	13091	13499	13817	10831	9960	11554	8429	6792	7357	5924	5835	5869	723	491	850
15.8	37005	37619	35985	12668	13702	14210	11371	10006	11276	8447	6830	7388	5918	5806	5894	721	513	863
15.85	35986	38157	35293	13183	13921	13913	10612	10145	11865	8316	6789	7294	5919	5789	5936	703	488	870
15.9	36922	38641	36050	13150	13641	13879	10999	9927	11190	8420	6767	7296	5961	5743	5938	728	514	894
15.95	37492	38083	35991	13058	13671	13522	10548	10010	11272	8188	6796	7372	5966	5649	5924	719	521	865
16	36935	38214	36425	12943	13484	13702	11339	9861	11488	8398	6822	7515	6023	5746	5822	724	526	870
16.05	36700	38642	36933	12845	13430	13531	10762	10119	11202	8285	6843	7414	6020	5848	5976	717	525	872
16.1	37290	38180	36098	12796	13592	13352	10553	9865	11190	8305	6777	7297	6023	5741	5937	733	520	885
16.15	36173	37681	36964	12433	13552	13461	11117	9864	11143	8231	6669	7416	5985	5858	5684	717	496	883
16.2	36199	37538	36339	12887	13440	13951	10882	9952	11153	8139	6706	7316	5927	5735	5767	738	512	899
16.25	37888	38110	36391	12748	13467	13778	10810	9956	10946	8216	6800	7294	5918	5697	5739	737	523	903
16.3	36882	38520	36640	12822	13138	13927	10691	9929	11468	8265	6782	7343	6019	5663	5767	740	521	877
16.35	36552	38609	36823	12848	13348	13846	10695	9976	11094	8113	6780	7268	5889	5613	5834	721	528	892
16.4	36200	37943	36009	12772	13415	13637	11022	9680	11124	8190	6858	7297	5890	5661	5771	740	521	919
16.45	37250	37865	35910	12911	13047	13745	10771	9771	11640	8129	6649	7202	5972	5707	5779	744	532	890
16.5	37104	38749	35833	12882	13464	13388	10704	10034	11256	8128	6750	7452	5896	5633	5877	736	524	905
16.55	37488	37670	36333	12725	13567	13605	10488	9867	11117	8172	6657	7329	5868	5567	5812	743	524	933
16.6	37821	37726	35731	12823	13225	13817	10999	9890	10954	8295	6729	7298	5881	5704	5847	761	525	911
16.65	37743	38172	35997	13358	13394	13701	11186	9749	10970	8202	6745	7214	5821	5705	5787	738	515	910
16.7	37918	38290	36632	13170	13225	13511	11010	9957	10858	8162	6781	7296	5824	5629	5769	766	507	902
16.75	37899	37771	36357	12982	13216	13647	11013	9804	11311	8128	6700	7217	5781	5685	5749	746	518	892
16.8	37524	37651	35882	12977	13295	13957	10619	10036	10808	8148	6722	7219	5830	5628	5768	740	521	904
16.85	37603	37854	36751	12744	13204	13667	10463	9877	11117	8021	6688	7116	5866	5594	5794	760	515	923
16.9	37604	38105	36382	12565	12902	13212	10357	9686	10982	8075	6644	7297	5866	5663	5729	750	516	908
16.95	37629	38069	36884	12718	12955	13416	10794	9700	10911	8078	6659	7236	5711	5566	5811	735	513	923
17	37062	37675	36254	12607	13191	13437	10918	9755	11544	8077	6680	7166	5791	5605	5628	751	524	908
17.05	37689	37431	36216	12687	12884	13607	10850	9612	11133	8110	6659	7163	5719	5579	5729	748	535	914
17.1	38181	38093	36226	12992	13180	13272	10863	9855	10577	7956	6678	7166	5820	5551	5695	774	512	922
17.15	37386	37641	35910	12660	13050	13244	10446	9716	10961	8033	6557	7146	5675	5417	5767	768	508	918
17.2	38006	37234	36022	12685	13127	13410	10993	9778	10902	8035	6514	7057	5731	5513	5657	780	541	931
17.25	37236	37741	35833	12907	12825	13094	10556	9809	10664	8044	6617	7226	5706	5550	5636	759	518	920
17.3	37482	37968	35751	12772	13262	13727	10618	9691	10824	7918	6556	7132	5851	5594	5756	752	520	933
	37246	37918	35969	12699	12912	13205	10604	9802	10823	7863	6462	7080	5624	5495	5697	764	502	944
	38268	37955	36275	12653	12878	13563	10346	9798	10713	7795	6567	7067	5776	5440	5612	770	534	950
	36702	37664	35448	12677	12835	13045	10664	9613	10707	7942	6599	7129	5760	5460	5627	776	535	940
	37441	37886	36213	12599	12805	13256	10220	9772	10817	7791	6605	7121	5757	5454	5589	772	532	957
	37603	38008	36089	13138	12828	13727	10860	9510	10813	7885	6440	7138	5742	5416	5657	759	535	961
	37639	37182	35686	13329	12759	13906	10630	9459	11248	7816	6382	7146	5684	5502	5602	784	540	954
	37724	38174	36099	12410	12873	13654	10482	9532	10806	7760	6464	7068	5690	5458	5631	789	522	933
	38012	37571	36212	12387	12792	13301	10537	9474	10734	7976	6556	7146	5758	5496	5487	787	503	950
	37163	37489	35852	12580	13039	13701	10710	9820	10592	7743	6362	7088	5804	5471	5560	773	517	957
	37498	37662	36314	12427	12799	13258	10474	9636	10809	7756	6435	7102	5685	5443	5523	810	526	959
	37537	37927	36161	12408	13245	12941	10436	9747	10682	7695	6457	7088	5649	5394	5673	813	514	971
	37833	36960	35856	12637	12842	13620	10192	9636	10808	7802	6440	7125	5709	5405	5589	783	534	940
	37965	37416	35810	13295	12991	13883	10291	9481	11032	7756	6376	7059	5590	5459	5654	790	529	939
	37443	37676	36182	12963	12835	13732	10175	9468	10581	7712	6407	6999	5722	5514	5412	794	525	982
	37541	37990	35764	12535	12727	13519	9908	9459	10821	7608	6382	6964	5574	5473	5548	784	530	958
	37166	38186	35956	12373	12804	12883	10403	9481	10653	7662	6404	6877	5566	5414	5560	808	540	987
	37555	37725	35977	12305	12748	13236	10212	9658	10560	7806	6417	6911	5693	5490	5598	794	549	956
	38022	37436	35948	12880	13244	13394	10183	9585	10450	7681	6384	6971	5612	5364	5518	806	511	969
	37107	37900	36077	12392	12932	13056	10479	9299	10925	7601	6268	6992	5515	5412	5554	809	540	984
	37360	37961	35348	12256	12839	13631	10073	9461	10709	7681	6371	7097	5642	5422	5498	781	528	977
	36961	38075	36042	12295	12916	13337	10342	9437	10847	7648	6433	6927	5554	5438	5457	800	552	967
	38044	37772	36477	12403	12717	13326	10491	9589	10668	7669	6368	6930	5563	5409	5537	808	550	998
	38078	38596	37061	12280	12829	12940	10031	9512	10881	7669	6411	7029	5567	5356	5492	826	542	961
	37533	37402	36042	12095	12474	13272	10389	9310	10835	7738	6371	6925	5470	5305	5469	809	534	1018
	37142	38187	35971	12637	12472	13378	9910	9564	10697	7703	6359	6892	5632	5320	5528	791	544	1008
	37393	38114	36644	12480	12460	13752	9831	9522	10959	7769	6270	6913	5484	5386	5459	811	546	974
	37538	38037	36432	12585	12622	12927	10137	9409	10701	7680	6331	6840	5536	5198	5517	825	548	1001
	37382	38335	36412	12340	12721	13334	10146	9466	10758	7676	6331	6867	5557	5311	5381	789	528	1025
	37260	38408	36638	12431	12557	13351	9934	9631	10654	7574	6347	6858	5509	5323	5538	823	548	996
	38206	37990	36311	12055	12412	13149	9851	9420	10680	7557	6358	6969	5478	5351	5535	824	530	977
	37491	38073	36900	11928	12529	13204	10380	9691	10733	7531	6314	6904	5554	5327	5455	822	558	990
	37747	38441	35857	12334	12671	13240	10309	9356	10535	7588	6227	6844	5640	5259	5428	810	545	985
	38329	37599	36473	12215	12698	12926	10023	9468	10537	7497	6263	6855	5548	5221	5440	822	562	998
	37730	38053	36481	12081	12732	12998	9973	9376	10790	7661	6222	6895	5521	5226	5393	804	534	1028
	37566	37681	36533	12082	12474	13565	9675	9386	10901	7648	6284	6805	5558	5404	5382	811	550	1020
	37526	37548	37118	12075	12664	13072	10056	9267	10760	7494	6206	6861	5550	5219	5473	816	554	1026
	37677	38097	35861	12012	12776	12534	10180	9332	10781	7700	6217	6811	5471	5312	5406	815	541	1033
	37794	38593	36434	11968	12596	12830	10215	9328	10440	7584	6259	6779	5410	5333	5425	819	568	1027
	37987	38015	36735	12154	12535	12898	9944	9299	10957	7528	6253	6756	5493	5315	5471	820	549	1024
	37568	38160	36534	12115	12342	12829	9708	9151	10907	7517	6206	6873	5355	5256	5411	807	535	1033
	38339	37876	36897	12112	12531	13176	10112	9360	10694	7568	6276	6796	5400	5272	5416	809	551	1015
	38463	37600	36281	11943	12724	12830	10015	9202	10644	7523	6221	6815	5355	5308	5468	805	548	1049
	38184	37836	36638	12073	12642	12652	9845	8989	10841	7444	6219	6788	5392	5347	5376	833	553	1012
	37952	38937	36725	12388	12405	13174	9664	9374	10566	7389	6227	6752	5392	5233	5342	787	543	1027
	37703	37921	36629	12219	12270	12498	9672	9432	10568	7402	6136	6691	5455	5220	5331	812	554	1046
	37420	38149	36960	11889	12171	12573	10174	9253	10508	7478	6113	6719	5391	5118	5380	830	555	1055
	37287	37426	36663	11924	12204	12705	9891	9055	10494	7359	6181	6787	5487	5123	5286	860	564	1045
	37803	37975	37560	11888	12252	12888	10147	9506	10570	7308	6171	6711	5369	5229	5351	831	568	1031
	37460	38093	37757	12151	12441	13049	9781	9422	10520	7299	6080	6788	5438	5192	5403	835	568	1039
	37260	37641	36540	12231	12492	13103	9587	9429	10540	7417	6108	6831	5281	5164	5383	836	580	1021
	37463	37296	36777	11944	12392	12778	9868	9369	10714	7363	6130	6806	5332	5250	5285	856	546	1067
	37715	38197	37041	11973	12540	12580	9918	9512	10766	7238	6145	6635	5383	5230	5373	839	550	1039
	37887	37884	36686	12139	12246	12598	9547	9268	10650	7346	6132	6681	5413	5175	5408	852	553	1051
	37926	38320	36535	12172	12553	13226	9764	9338	10784	7390	6107	6724	5305	5118	5332	846	563	1066
	37827	37934	36744	12423	12283	12766	10206	9170	10482	7198	6091	6636	5273	5087	5337	839	560	1052
																			846	579	1051
																			848	569	1020
																			868	556	1042

## Sheet: Figure 2 B
mol. Eq	Half-time			Fluorescence intensity
0	3.935	3.857	3.735	34202	36198	33541
2	4.846	4.431	4.626	14791	15962	15858
5	4.323	4.966	4.841	13608	12031	13865
7	4.368	4.822	4.056	11620	9016	10001
10	4.837	4.756	5.411	8550	7737	7604

## Sheet: Figure 3 B
x (time in hours)	AB-Dopal			Ab 10
0	753	752	780	1048	1093	1238
0.05	777	760	765	1054	1113	1260
0.1	760	763	758	1084	1098	1216
0.15	740	746	744	1041	1103	1226
0.2	753	753	766	1066	1091	1215
0.25	768	739	731	1054	1086	1236
0.3	772	722	760	1037	1071	1233
0.35	747	756	756	1055	1095	1214
0.4	743	735	754	1059	1083	1201
0.45	738	746	749	1050	1086	1203
0.5	753	757	763	1042	1077	1205
0.55	744	736	754	1069	1070	1211
0.6	764	730	758	1008	1091	1195
0.65	749	771	759	1030	1071	1193
0.7	754	726	749	1029	1062	1205
0.75	745	756	773	1021	1090	1194
0.8	746	733	746	1020	1068	1185
0.85	764	759	736	1033	1072	1190
0.9	750	739	760	1014	1050	1193
0.95	736	741	748	1011	1051	1187
1	755	714	756	1026	1024	1162
1.05	738	732	758	1021	1043	1188
1.1	735	743	744	1020	1033	1204
1.15	760	732	753	1013	1030	1165
1.2	767	749	742	1013	1057	1164
1.25	759	738	770	1017	1041	1167
1.3	744	742	773	1009	1052	1129
1.35	736	730	741	1005	1058	1198
1.4	730	767	727	994	1047	1182
1.45	742	759	759	1015	1015	1147
1.5	754	745	768	1020	1028	1171
1.55	720	737	741	1008	1041	1157
1.6	717	734	732	1010	1000	1125
1.65	757	719	743	987	995	1158
1.7	728	723	729	1010	1022	1189
1.75	747	740	748	985	1048	1178
1.8	748	732	731	1025	1039	1152
1.85	749	739	770	994	1034	1140
1.9	754	729	755	990	1006	1133
1.95	728	727	753	1024	1022	1159
2	732	732	760	1031	1055	1168
2.05	743	729	746	977	1031	1140
2.1	728	729	755	983	1014	1116
2.15	737	725	755	997	1018	1134
2.2	735	731	752	999	993	1163
2.25	737	733	757	982	1020	1143
2.3	696	744	742	998	1028	1180
2.35	750	714	734	1000	1038	1147
2.4	742	735	746	976	1005	1151
2.45	748	720	742	1002	1019	1181
2.5	720	704	732	974	1000	1138
2.55	737	720	743	998	1004	1127
2.6	725	719	741	960	1013	1130
2.65	721	746	725	963	1031	1177
2.7	735	743	767	967	1023	1157
2.75	741	705	758	980	1026	1116
2.8	734	728	744	957	1019	1170
2.85	713	739	733	948	1031	1133
2.9	749	726	744	961	996	1143
2.95	753	758	731	953	1010	1139
3	736	720	741	983	996	1116
3.05	722	709	761	958	1007	1121
3.1	716	720	743	949	1014	1158
3.15	714	747	768	931	993	1143
3.2	697	738	753	954	1008	1158
3.25	723	726	758	935	1014	1124
3.3	763	745	743	964	990	1117
3.35	723	749	746	964	1001	1149
3.4	741	743	773	972	999	1132
3.45	725	718	759	964	997	1153
3.5	764	728	765	947	983	1144
3.55	731	729	754	944	994	1084
3.6	743	718	721	961	997	1142
3.65	748	721	712	953	1012	1166
3.7	723	736	737	988	993	1111
3.75	737	739	732	944	982	1133
3.8	720	731	766	955	977	1137
3.85	736	708	746	950	971	1118
3.9	744	731	740	968	970	1122
3.95	746	752	768	983	1000	1141
4	719	708	773	930	981	1122
4.05	712	728	733	937	994	1124
4.1	701	729	753	956	985	1130
4.15	737	723	761	957	985	1119
4.2	743	701	752	960	971	1138
4.25	744	719	738	950	977	1114
4.3	728	708	738	927	970	1094
4.35	740	747	725	932	972	1132
4.4	712	721	734	951	993	1094
4.45	705	713	743	959	987	1134
4.5	735	714	751	950	967	1144
4.55	731	715	741	951	975	1099
4.6	712	712	707	956	971	1128
4.65	705	715	743	946	969	1120
4.7	743	744	759	932	958	1124
4.75	745	725	728	941	962	1101
4.8	742	726	732	959	995	1139
4.85	727	715	740	975	996	1117
4.9	724	701	732	928	956	1115
4.95	728	710	742	938	954	1117
5	717	724	725	971	965	1129
5.05	713	710	710	960	972	1100
5.1	697	711	757	960	997	1085
5.15	740	690	737	965	979	1100
5.2	726	728	739	964	976	1104
5.25	717	726	741	909	982	1105
5.3	740	720	753	919	984	1109
5.35	731	721	733	928	976	1096
5.4	708	718	740	944	983	1093
5.45	729	724	736	944	971	1136
5.5	743	719	754	921	941	1120
5.55	717	741	739	910	966	1090
5.6	755	735	713	944	984	1100
5.65	733	696	735	924	976	1125
5.7	740	711	744	943	960	1116
5.75	740	717	723	935	984	1090
5.8	730	733	726	937	981	1137
5.85	717	699	744	923	967	1087
5.9	721	692	727	957	971	1097
5.95	745	716	724	936	970	1082
6	726	726	739	930	959	1118
6.05	732	712	732	953	975	1106
6.1	706	701	742	918	946	1087
6.15	721	711	716	924	956	1099
6.2	713	740	717	910	964	1120
6.25	724	715	723	910	957	1129
6.3	729	722	755	931	987	1098
6.35	727	709	712	925	963	1079
6.4	717	717	738	934	953	1109
6.45	708	724	739	956	974	1076
6.5	747	713	718	921	962	1115
6.55	715	714	745	936	953	1093
6.6	753	724	734	940	968	1129
6.65	734	707	719	918	958	1118
6.7	752	702	748	935	960	1145
6.75	725	707	752	920	957	1114
6.8	761	713	732	929	957	1096
6.85	727	707	713	926	967	1090
6.9	711	719	732	936	989	1092
6.95	730	701	732	926	965	1096
7	751	702	752	939	953	1098
7.05	704	698	732	932	973	1126
7.1	725	730	734	915	958	1096
7.15	718	714	727	931	925	1074
7.2	737	719	696	953	952	1094
7.25	715	697	744	951	951	1114
7.3	729	713	709	912	944	1080
7.35	713	723	721	905	932	1080
7.4	716	725	741	930	962	1082
7.45	729	698	728	916	972	1097
7.5	738	710	715	918	946	1099
7.55	721	711	704	926	944	1123
7.6	730	726	752	919	966	1103
7.65	723	716	747	914	961	1101
7.7	726	707	738	944	982	1136
7.75	742	710	721	930	947	1080
7.8	727	728	701	928	965	1059
7.85	710	724	726	931	986	1133
7.9	712	723	736	964	952	1098
7.95	705	736	768	937	941	1106
8	743	713	714	931	944	1084
8.05	712	716	742	930	966	1075
8.1	716	711	741	933	939	1091
8.15	708	718	741	905	948	1105
8.2	718	708	746	916	954	1092
8.25	729	706	736	925	934	1099
8.3	725	728	734	919	943	1075
8.35	731	694	761	923	939	1099
8.4	713	707	730	897	960	1108
8.45	731	714	725	925	957	1109
8.5	707	711	709	931	951	1073
8.55	706	729	739	916	954	1121
8.6	725	728	697	950	965	1092
8.65	725	702	740	930	951	1100
8.7	748	712	765	914	957	1085
8.75	708	713	734	925	943	1105
8.8	696	703	736	939	958	1106
8.85	730	706	729	929	949	1098
8.9	710	700	732	926	968	1116
8.95	712	737	720	923	940	1103
9	731	709	741	919	952	1068
9.05	689	720	739	928	956	1100
9.1	701	733	736	908	967	1107
9.15	697	719	716	922	950	1088
9.2	731	713	730	913	956	1089
9.25	720	704	709	900	945	1051
9.3	719	729	721	922	952	1075
9.35	721	707	714	911	957	1101
9.4	695	716	722	916	972	1113
9.45	718	707	690	912	918	1109
9.5	710	716	761	895	950	1073
9.55	719	728	718	914	964	1089
9.6	703	702	740	887	950	1061
9.65	727	720	733	910	938	1074
9.7	731	706	718	927	937	1075
9.75	723	713	731	897	928	1085
9.8	714	691	724	894	946	1097
9.85	694	712	725	935	943	1089
9.9	712	715	717	911	967	1100
9.95	711	710	728	915	948	1098
10	709	718	728	880	955	1059
10.05	706	704	736	905	928	1094
10.1	741	697	716	905	930	1050
10.15	710	729	728	908	965	1078
10.2	706	726	733	888	953	1076
10.25	730	702	718	912	913	1057
10.3	706	707	713	880	948	1100
10.35	701	720	699	908	925	1094
10.4	684	740	737	941	908	1064
10.45	701	704	734	877	934	1061
10.5	727	714	735	912	949	1064
10.55	716	722	705	902	948	1067
10.6	723	692	715	893	954	1084
10.65	704	726	710	894	945	1074
10.7	708	680	723	918	962	1064
10.75	738	708	743	901	959	1068
10.8	727	696	727	905	924	1056
10.85	700	703	735	916	923	1093
10.9	704	716	705	918	932	1055
10.95	703	726	704	909	935	1056
11	729	712	731	915	940	1088
11.05	710	701	728	880	967	1060
11.1	727	707	719	905	967	1070
11.15	708	708	734	919	943	1056
11.2	714	715	734	897	949	1073
11.25	716	702	723	909	946	1106
11.3	738	692	720	930	950	1060
11.35	709	699	725	906	946	1075
11.4	707	715	730	894	925	1083
11.45	704	703	702	896	947	1057
11.5	739	738	735	900	958	1083
11.55	685	717	726	908	940	1083
11.6	724	705	706	888	960	1080
11.65	732	694	719	923	927	1062
11.7	725	721	705	930	950	1097
11.75	716	722	713	896	943	1081
11.8	704	719	759	928	926	1084
11.85	704	724	717	918	941	1090
11.9	732	712	759	912	938	1067
11.95	696	713	713	920	953	1061
12	720	711	699	909	936	1085
12.05	704	679	736	905	970	1083
12.1	722	716	713	876	935	1076
12.15	716	723	729	911	997	1071
12.2	712	713	722	890	963	1108
12.25	714	706	699	906	949	1058
12.3	748	705	730	892	969	1074
12.35	723	706	739	887	982	1088
12.4	673	703	722	931	942	1075
12.45	729	706	723	912	962	1083
12.5	738	699	694	915	946	1073
12.55	697	713	732	915	964	1075
12.6	723	689	719	880	953	1089
12.65	733	728	737	881	965	1118
12.7	712	717	718	892	954	1080
12.75	712	721	709	926	976	1086
12.8	695	728	718	912	932	1104
12.85	708	713	713	924	971	1106
12.9	719	723	718	899	984	1085
12.95	707	693	716	935	940	1052
13	726	700	707	912	965	1085
13.05	733	714	731	907	948	1095
13.1	705	717	716	904	974	1073
13.15	724	716	724	908	969	1049
13.2	727	703	707	902	987	1064
13.25	730	737	692	886	959	1103
13.3	728	730	713	896	970	1092
13.35	737	718	717	922	961	1083
13.4	740	722	744	913	930	1070
13.45	707	704	724	877	982	1074
13.5	725	701	722	887	985	1090
13.55	716	714	727	890	941	1083
13.6	706	704	722	890	968	1093
13.65	710	722	734	894	962	1073
13.7	736	696	700	906	949	1074
13.75	739	707	721	896	979	1097
13.8	726	715	705	904	961	1063
13.85	733	708	729	911	951	1086
13.9	719	701	720	897	975	1064
13.95	724	711	710	896	965	1094
14	717	718	731	913	968	1051
14.05	744	745	720	878	965	1082
14.1	737	717	724	886	985	1067
14.15	732	735	702	897	993	1083
14.2	723	722	713	883	938	1054
14.25	721	714	704	904	979	1073
14.3	713	718	742	913	992	1073
14.35	722	710	721	904	967	1086
14.4	702	687	740	899	973	1073
14.45	714	696	728	901	979	1056
14.5	701	711	710	915	977	1075
14.55	696	706	731	902	983	1060
14.6	731	713	721	903	963	1101
14.65	731	711	728	889	991	1101
14.7	709	731	706	891	966	1079
14.75	707	724	742	903	967	1078
14.8	744	734	741	888	972	1092
14.85	724	719	742	891	960	1056
14.9	719	701	732	903	948	1083
14.95	721	704	722	896	957	1066
15	720	720	716	891	976	1082
15.05	729	735	716	904	968	1074
15.1	724	719	731	905	966	1082
15.15	720	731	721	918	998	1074
15.2	736	720	717	904	987	1102
15.25	724	715	715	894	971	1064
15.3	744	716	754	890	992	1076
15.35	728	717	736	870	979	1084
15.4	716	708	727	928	959	1084
15.45	733	726	731	890	985	1085
15.5	702	725	718	908	985	1084
15.55	718	681	751	897	986	1099
15.6	720	737	714	862	998	1111
15.65	720	714	718	893	969	1064
15.7	721	719	735	882	989	1085
15.75	723	707	731	880	999	1083
15.8	703	720	705	892	980	1086
15.85	716	726	743	877	1002	1087
15.9	730	715	746	866	1003	1084
15.95	693	698	725	900	994	1094
16	728	715	730	906	1022	1096
16.05	733	728	736	911	970	1109
16.1	730	714	738	890	995	1083
16.15	729	710	711	873	1008	1071
16.2	722	716	713	903	999	1071
16.25	699	717	728	874	1042	1076
16.3	713	734	718	871	1006	1095
16.35	725	717	715	843	993	1089
16.4	720	747	713	892	986	1083
16.45	719	732	752	893	994	1097
16.5	736	718	705	885	1004	1123
16.55	749	703	722	886	1037	1072
16.6	715	728	732	912	992	1051
16.65	726	724	730	903	993	1062
16.7	741	735	731	898	967	1090
16.75	726	741	721	901	1004	1069
16.8	715	686	742	882	989	1082
16.85	693	724	709	876	999	1076
16.9	732	715	720	901	1010	1081
16.95	731	715	728	881	987	1071
17	735	709	713	882	994	1087
17.05	719	716	727	906	1006	1065
17.1	716	719	713	892	999	1094
17.15	739	687	731	907	988	1082
17.2	722	701	742	861	1002	1112
17.25	721	715	741	896	981	1096
17.3	745	716	734	864	1023	1083
17.35	728	730	723	863	978	1066
17.4	730	710	744	872	1001	1103
17.45	738	717	719	890	1009	1090
17.5	718	698	713	876	992	1082
17.55	704	740	711	891	1022	1104
17.6	702	698	718	875	1013	1096
17.65	747	702	722	863	1024	1102
17.7	726	704	713	894	1021	1085
17.75	722	730	722	868	1020	1072
17.8	714	706	750	883	1010	1080
17.85	751	743	731	879	1003	1104
17.9	736	729	720	902	1049	1107
17.95	738	721	713	874	1032	1096
18	708	717	724	880	1012	1122
18.05	735	694	723	912	1035	1096
18.1	721	693	723	871	996	1119
18.15	725	714	737	879	1022	1133
18.2	723	713	702	898	1032	1091
18.25	719	696	713	874	1000	1077
18.3	728	721	713	891	1012	1112
18.35	725	717	708	859	1005	1119
18.4	720	720	724	871	1004	1101
18.45	719	722	732	881	1020	1122
18.5	729	694	727	908	1003	1088
18.55	727	704	724	887	986	1115
18.6	741	729	720	871	1006	1136
18.65	741	706	729	873	1002	1128
18.7	724	715	711	898	1005	1091
18.75	716	741	704	899	994	1127
18.8	720	704	734	903	1022	1121
18.85	734	719	721	848	990	1112
18.9	709	723	707	883	1002	1111
18.95	721	713	756	904	1029	1109
19	705	712	728	863	1017	1132
19.05	709	717	732	874	999	1100
19.1	713	714	715	889	1054	1103
19.15	733	728	715	858	1016	1115
19.2	705	724	752	869	1005	1090
19.25	725	742	729	904	1040	1119
19.3	734	693	709	901	986	1144
19.35	730	705	722	907	1030	1116
19.4	768	724	735	890	1016	1146
19.45	724	679	716	888	1034	1147
19.5	736	696	737	883	1037	1108
19.55	712	716	722	884	1037	1114
19.6	705	712	739	864	1039	1134
19.65	713	721	726	908	1037	1134
19.7	725	724	724	881	1019	1114
19.75	728	725	721	892	1017	1132
19.8	726	715	714	898	1029	1126
19.85	720	710	718	897	1013	1141
19.9	727	727	732	923	1028	1110
19.95	697	725	720	895	1052	1121
20	699	713	745	888	1018	1126
20.05	707	725	729	900	1007	1135
20.1	716	716	717	906	1001	1102
20.15	728	727	730	893	1049	1119
20.2	741	744	724	887	1026	1127
20.25	720	744	712	911	1045	1094
20.3	707	721	701	884	1000	1140
20.35	719	706	727	896	1009	1164
20.4	731	724	713	915	1026	1125
20.45	699	705	725	930	1039	1133
20.5	721	704	719	920	1031	1151
20.55	727	704	732	891	1049	1149
20.6	708	734	725	898	1004	1178
20.65	736	725	733	908	1022	1145
20.7	719	720	749	910	1053	1149
20.75	740	715	710	894	1033	1133
20.8	746	723	719	901	1056	1155
20.85	704	719	741	903	1030	1132
20.9	728	717	706	920	1039	1136
20.95	741	698	747	905	1034	1140
21	720	720	747	933	1035	1162
21.05	738	721	747	927	1056	1158
21.1	708	702	724	919	1026	1182
21.15	724	723	734	941	1036	1153
21.2	709	713	714	914	1069	1140
21.25	736	719	739	941	1044	1141
21.3	720	723	726	923	1040	1190
21.35	724	684	723	959	1042	1172
21.4	719	705	692	946	1031	1170
21.45	709	689	747	959	1057	1182
21.5	719	711	720	948	1053	1160
21.55	736	736	724	974	1047	1160
21.6	719	723	729	961	1036	1151
21.65	727	714	726	963	1028	1171
21.7	709	721	711	976	1023	1163
21.75	729	733	745	955	1044	1175
21.8	751	702	716	933	1056	1159
21.85	730	727	731	966	1026	1169
21.9	723	694	724	962	1068	1133
21.95	726	728	724	957	1055	1167
22	727	724	724	993	1032	1194
22.05	713	719	735	994	1064	1188
22.1	736	728	730	987	1075	1200
22.15	716	720	718	981	1060	1180
22.2	738	741	728	1009	1044	1217
22.25	731	717	733	1008	1058	1183
22.3	726	713	714	1003	1054	1192
22.35	736	744	747	1006	1067	1176
22.4	718	724	724	968	1077	1231
22.45	711	739	733	1028	1063	1159
22.5	744	713	726	1025	1055	1206
22.55	740	721	718	1006	1051	1170
22.6	736	741	733	1035	1069	1186
22.65	731	708	728	1023	1082	1227
22.7	713	718	743	1005	1078	1202
22.75	737	720	730	1046	1056	1171
22.8	727	727	730	1046	1054	1215
22.85	734	734	737	1048	1056	1216
22.9	692	711	732	1062	1053	1181
22.95	738	738	721	1046	1063	1226
23	715	706	728	1037	1086	1203
23.05	745	719	723	1070	1071	1228
23.1	751	720	713	1087	1062	1200
23.15	719	743	724	1050	1064	1177
23.2	733	736	711	1102	1058	1230
23.25	719	696	726	1096	1078	1216
23.3	729	697	733	1051	1059	1210
23.35	732	719	728	1087	1088	1228
23.4	732	703	711	1096	1054	1210
23.45	748	722	723	1115	1067	1218
23.5	728	704	733	1107	1084	1217
23.55	741	746	712	1105	1074	1232
23.6	721	723	731	1144	1082	1211
23.65	706	738	738	1146	1094	1247
23.7	745	730	736	1145	1082	1241
23.75	732	722	750	1129	1091	1257
23.8	735	713	713	1152	1095	1222
23.85	730	716	739	1144	1082	1240
23.9	700	741	739	1162	1056	1202
23.95	726	727	712	1164	1126	1233
24	765	721	703	1191	1075	1264
24.05	702	729	721	1182	1075	1222
24.1	748	717	721	1188	1079	1237
24.15	725	700	732	1182	1089	1235
24.2	718	721	746	1172	1070	1258
24.25	718	721	740	1171	1079	1236
24.3	767	697	720	1195	1074	1260
24.35	740	719	711	1202	1097	1258
24.4	724	720	744	1212	1051	1216
24.45	725	723	744	1194	1098	1217
24.5	744	727	731	1239	1098	1265
24.55	756	738	727	1215	1084	1247
24.6	723	730	747	1230	1134	1259
24.65	709	720	735	1234	1114	1252
24.7	727	744	730	1235	1153	1238
24.75	728	705	747	1252	1070	1256
24.8	726	724	731	1271	1071	1242
24.85	738	722	710	1244	1115	1256
24.9	747	733	728	1278	1085	1253
24.95	728	723	725	1271	1100	1280
25	763	707	724	1281	1105	1262
25.05	725	731	718	1235	1110	1280
25.1	739	725	719	1284	1112	1278
25.15	716	732	729	1259	1093	1249
25.2	722	737	758	1295	1118	1275
25.25	745	723	740	1292	1085	1261
25.3	733	739	744	1287	1092	1305
25.35	711	717	738	1322	1078	1270
25.4	739	729	751	1288	1102	1283
25.45	718	733	716	1301	1112	1287
25.5	701	729	730	1300	1080	1273
25.55	757	741	728	1330	1105	1309
25.6	748	737	727	1335	1088	1282
25.65	757	709	733	1337	1137	1296
25.7	746	716	734	1315	1096	1263
25.75	725	742	763	1328	1122	1282
25.8	724	719	725	1328	1134	1277
25.85	710	743	749	1286	1104	1271
25.9	734	722	756	1324	1116	1307
25.95	754	738	714	1326	1109	1311
26	717	716	725	1377	1111	1303
26.05	724	726	732	1333	1136	1302
26.1	734	724	727	1339	1102	1298
26.15	751	727	716	1333	1105	1304
26.2	710	706	725	1365	1098	1323
26.25	743	717	743	1330	1127	1303
26.3	704	733	763	1406	1123	1318
26.35	757	744	736	1408	1146	1344
26.4	735	713	735	1389	1112	1340
26.45	716	744	761	1407	1125	1332
26.5	739	713	717	1375	1115	1360
26.55	737	736	747	1386	1153	1355
26.6	732	731	724	1379	1127	1311
26.65	747	745	728	1356	1157	1328
26.7	744	760	771	1375	1129	1357
26.75	732	726	745	1402	1106	1356
26.8	745	711	742	1378	1127	1301
26.85	737	724	748	1399	1143	1315
26.9	747	739	720	1392	1136	1309
26.95	738	731	718	1408	1115	1322
27	728	750	745	1390	1158	1357
27.05	725	732	736	1404	1094	1339
27.1	713	738	743	1440	1149	1377
27.15	736	735	713	1440	1163	1347
27.2	742	733	761	1442	1121	1332
27.25	738	702	758	1395	1149	1363
27.3	759	709	732	1409	1113	1364
27.35	705	730	722	1439	1121	1332
27.4	736	734	732	1402	1150	1377
27.45	758	733	729	1346	1137	1371
27.5	713	723	737	1413	1163	1380
27.55	725	725	723	1418	1141	1373
27.6	727	738	728	1403	1163	1353
27.65	761	740	738	1454	1175	1366
27.7	767	743	738	1455	1136	1373
27.75	709	748	725	1479	1157	1346
27.8	736	721	743	1492	1173	1356
27.85	711	728	724	1396	1118	1360
27.9	735	700	726	1447	1160	1409
27.95	738	739	741	1407	1135	1355
28	721	736	728	1423	1184	1316
28.05	723	728	733	1435	1144	1415
28.1	742	715	756	1463	1192	1444
28.15	726	729	732	1493	1129	1380
28.2	724	708	733	1476	1181	1389
28.25	726	729	720	1416	1134	1384
28.3	744	731	736	1471	1138	1403
28.35	768	728	719	1460	1146	1347
28.4	724	704	741	1423	1184	1371
28.45	732	715	716	1388	1165	1421
28.5	753	747	717	1407	1186	1389
28.55	738	731	750	1463	1164	1404
28.6	727	717	740	1435	1132	1384
28.65	720	745	755	1440	1136	1341
28.7	733	744	722	1452	1172	1418
28.75	740	731	741	1532	1183	1425
28.8	726	740	716	1444	1185	1355
28.85	741	733	737	1476	1145	1388
28.9	755	748	740	1471	1143	1410
28.95	732	719	733	1463	1149	1445
29	744	748	716	1468	1128	1389
29.05	740	742	749	1439	1143	1419
29.1	732	748	739	1444	1172	1389
29.15	738	736	746	1521	1180	1421
29.2	769	700	746	1457	1159	1396
29.25	733	742	745	1477	1168	1479
29.3	722	702	740	1481	1168	1408
29.35	729	719	729	1426	1170	1405
29.4	741	739	739	1464	1143	1459
29.45	737	731	760	1440	1179	1425
29.5	729	710	756	1462	1222	1457
29.55	739	719	739	1474	1228	1423
29.6	726	731	728	1547	1140	1434
29.65	731	755	745	1520	1199	1445
29.7	731	736	740	1459	1149	1455
29.75	750	736	737	1514	1154	1444
29.8	741	720	757	1562	1213	1513
29.85	732	718	760	1534	1210	1465
29.9	717	744	735	1500	1185	1438
29.95	755	755	743	1538	1209	1489
30	730	734	722	1529	1204	1436
30.05	754	730	742	1516	1187	1447
30.1	738	746	743	1510	1198	1422
30.15	705	740	741	1516	1209	1435
30.2	746	734	753	1509	1198	1463
30.25	741	731	724	1471	1214	1459
30.3	725	730	741	1508	1163	1468
30.35	736	727	743	1573	1221	1451
30.4	735	754	733	1558	1163	1419
30.45	725	721	752	1533	1145	1490
30.5	758	748	737	1476	1243	1533
30.55	744	721	752	1480	1183	1474
30.6	728	721	762	1515	1192	1484
30.65	734	731	751	1545	1190	1514
30.7	738	740	719	1508	1156	1527
30.75	735	717	762	1497	1177	1437
30.8	733	737	765	1535	1157	1506
30.85	770	762	738	1556	1193	1459
30.9	744	719	756	1544	1207	1552
30.95	717	718	745	1565	1198	1498
31	745	724	731	1538	1196	1543
31.05	744	756	736	1495	1190	1516
31.1	727	745	724	1538	1200	1484
31.15	719	727	737	1551	1248	1487
31.2	727	758	724	1625	1219	1507
31.25	735	733	745	1548	1207	1541
31.3	738	716	738	1560	1245	1510
31.35	730	725	729	1553	1176	1471
31.4	739	726	752	1561	1188	1524
31.45	740	738	774	1560	1226	1495
31.5	763	737	750	1560	1222	1484
31.55	739	737	749	1531	1215	1493
31.6	721	712	759	1544	1195	1487
31.65	751	723	716	1540	1226	1502
31.7	748	731	715	1554	1228	1547
31.75	740	726	722	1576	1184	1503
31.8	745	700	768	1452	1218	1510
31.85	749	734	762	1558	1265	1512
31.9	705	743	749	1540	1226	1531
31.95	735	743	739	1567	1184	1544
32	727	757	740	1577	1244	1501
32.05	722	745	742	1602	1267	1497
32.1	752	706	764	1565	1150	1530
32.15	749	734	729	1557	1218	1506
32.2	742	717	767	1581	1238	1556
32.25	729	734	747	1555	1238	1554
32.3	736	726	747	1582	1220	1540
32.35	734	724	727	1523	1221	1547
32.4	711	721	745	1602	1212	1549
32.45	719	725	740	1598	1275	1517
32.5	725	723	748	1586	1232	1547
32.55	777	725	746	1568	1221	1537
32.6	733	726	746	1581	1229	1547
32.65	756	727	742	1593	1252	1516
32.7	740	735	761	1617	1206	1545
32.75	732	761	722	1606	1263	1545
32.8	730	726	733	1618	1249	1556
32.85	764	739	700	1654	1248	1547
32.9	721	740	727	1604	1300	1616
32.95	761	744	750	1602	1247	1550
33	734	703	737	1677	1207	1556
33.05	717	720	733	1665	1244	1514
33.1	751	717	723	1569	1220	1562
33.15	720	744	733	1698	1189	1508
33.2	731	721	739	1595	1248	1601
33.25	742	753	740	1619	1187	1508
33.3	749	735	750	1645	1231	1592
33.35	745	736	745	1629	1223	1604
33.4	733	726	717	1648	1251	1564
33.45	746	723	732	1659	1217	1577
33.5	752	728	731	1617	1172	1552
33.55	759	718	747	1623	1254	1576
33.6	752	727	756	1545	1231	1579
33.65	745	717	744	1566	1290	1617
33.7	702	737	728	1652	1188	1655
33.75	748	729	742	1661	1267	1602
33.8	723	723	749	1688	1274	1597
33.85	765	714	717	1702	1245	1562
33.9	731	733	733	1671	1205	1602
33.95	730	738	712	1574	1218	1539
34	732	737	750	1679	1238	1566
34.05	754	728	756	1620	1223	1598
34.1	698	754	733	1645	1269	1590
34.15	730	735	727	1718	1219	1596
34.2	727	740	717	1614	1244	1636
34.25	751	743	758	1650	1250	1611
34.3	734	753	735	1683	1219	1588
34.35	737	731	737	1652	1276	1589
34.4	733	734	735	1613	1250	1523
34.45	748	744	747	1617	1243	1574
34.5	748	742	713	1608	1319	1621
34.55	724	706	750	1656	1233	1600
34.6	733	739	753	1678	1232	1596
34.65	744	717	734	1645	1230	1565
34.7	736	738	725	1610	1251	1656
34.75	745	737	749	1638	1258	1638
34.8	748	725	754	1668	1216	1624
34.85	727	717	731	1615	1228	1677
34.9	736	724	727	1563	1252	1666
34.95	727	738	755	1664	1214	1597
35	733	728	759	1699	1287	1631
35.05	735	730	753	1708	1216	1652
35.1	734	722	737	1678	1263	1682
35.15	776	732	727	1662	1220	1646
35.2	726	746	741	1702	1225	1614
35.25	740	741	733	1661	1208	1651
35.3	736	748	740	1599	1223	1589
35.35	727	724	731	1692	1245	1598
35.4	738	750	728	1665	1276	1635
35.45	740	750	720	1659	1215	1609
35.5	757	756	747	1656	1274	1611
35.55	740	739	737	1714	1298	1612
35.6	741	746	728	1729	1226	1619
35.65	750	706	712	1651	1273	1652
35.7	741	737	751	1677	1227	1611
35.75	725	773	725	1729	1256	1574
35.8	709	736	780	1695	1247	1678
35.85	746	756	750	1666	1267	1639
35.9	728	727	737	1596	1290	1596
35.95	731	749	731	1619	1227	1595
36	758	740	741	1671	1298	1652
36.05	774	729	735	1685	1222	1635
36.1	741	737	747	1661	1252	1608
36.15	737	722	746	1692	1262	1628
36.2	709	743	757	1756	1277	1633
36.25	735	746	739	1608	1267	1640
36.3	726	758	735	1628	1267	1656
36.35	744	739	730	1634	1246	1630
36.4	734	733	726	1697	1257	1625
36.45	734	719	741	1652	1248	1636
36.5	748	736	734	1747	1196	1707
36.55	718	729	752	1686	1206	1697
36.6	719	749	737	1674	1229	1683
36.65	730	748	723	1699	1227	1688
36.7	727	717	746	1673	1212	1656
36.75	749	731	739	1670	1195	1648
36.8	747	744	743	1655	1247	1679
36.85	749	739	756	1660	1269	1710
36.9	724	724	756	1776	1251	1660
36.95	747	755	736	1676	1246	1662
37	740	731	727	1666	1239	1662
37.05	724	733	721	1657	1240	1656
37.1	728	744	736	1702	1285	1696
37.15	738	720	768	1684	1296	1728
37.2	739	754	759	1675	1226	1717
37.25	756	740	757	1705	1245	1634
37.3	721	722	745	1643	1240	1620
37.35	760	713	751	1750	1261	1659
37.4	740	764	706	1688	1230	1703
37.45	737	729	737	1762	1269	1676
37.5	725	732	734	1757	1252	1695
37.55	723	741	723	1618	1243	1626
37.6	741	738	742	1707	1240	1659
37.65	750	754	726	1659	1249	1686
37.7	746	745	760	1622	1286	1674
37.75	756	754	740	1729	1258	1674
37.8	736	726	726	1670	1266	1672
37.85	746	731	761	1654	1259	1698
37.9	733	735	725	1753	1220	1700
37.95	745	744	736	1682	1210	1654
38	749	728	740	1738	1228	1699
38.05	731	716	723	1711	1227	1680
38.1	724	732	757	1804	1272	1699
38.15	756	746	722	1743	1236	1699
38.2	757	733	759	1682	1209	1676
38.25	745	720	765	1730	1222	1702
38.3	753	727	724	1678	1225	1670
38.35	742	739	764	1761	1224	1681
38.4	725	720	747	1781	1297	1727
38.45	748	732	744	1737	1253	1716
38.5	748	718	738	1712	1292	1680
38.55	736	743	751	1683	1232	1686
38.6	747	750	718	1693	1284	1720
38.65	741	743	730	1722	1271	1671
38.7	756	734	746	1680	1197	1679
38.75	740	747	742	1721	1246	1654
38.8	745	762	757	1707	1264	1687
38.85	764	744	757	1697	1200	1711
38.9	734	745	742	1722	1264	1698
38.95	753	739	752	1709	1221	1706
39	731	728	732	1721	1257	1692
39.05	762	731	755	1686	1245	1650
39.1	735	734	726	1712	1261	1680
39.15	726	734	757	1643	1228	1700
39.2	752	717	750	1714	1212	1720
39.25	748	749	741	1694	1284	1682
39.3	741	723	753	1662	1220	1756
39.35	751	761	725	1688	1246	1730
39.4	750	726	724	1649	1219	1698
39.45	723	742	754	1679	1210	1704
39.5	768	714	737	1752	1222	1708
39.55	721	744	714	1736	1225	1692
39.6	773	727	741	1648	1226	1716
39.65	739	745	721	1690	1273	1709
39.7	770	714	748	1732	1286	1620
39.75	741	735	734	1746	1220	1689
39.8	738	741	724	1720	1239	1673
39.85	758	733	715	1763	1255	1691
39.9	744	761	712	1812	1232	1724
39.95	755	719	739	1784	1228	1723
40	753	709	773	1708	1240	1685
40.05	722	744	737	1737	1228	1733
40.1	746	730	770	1673	1196	1718
40.15	743	728	761	1682	1206	1758
40.2	768	715	752	1776	1204	1699
40.25	727	731	744	1748	1203	1683
40.3	733	745	761	1835	1222	1679
40.35	749	721	730	1708	1230	1695
40.4	734	729	740	1724	1224	1684
40.45	727	745	755	1772	1238	1731
40.5	770	735	729	1695	1221	1749
40.55	719	727	735	1627	1270	1768
40.6	765	774	736	1661	1217	1715
40.65	737	745	734	1720	1251	1729
40.7	754	718	750	1676	1233	1644
40.75	772	749	746	1683	1178	1676
40.8	733	708	747	1693	1258	1717
40.85	750	748	735	1682	1226	1722
40.9	754	733	716	1711	1247	1688
40.95	743	742	743	1706	1237	1704
41	742	744	764	1739	1262	1691
41.05	733	717	761	1752	1234	1744
41.1	752	726	757	1794	1276	1754
41.15	714	722	711	1719	1214	1721
41.2	737	732	738	1741	1212	1721
41.25	745	756	747	1692	1256	1717
41.3	739	725	753	1722	1217	1672
41.35	740	739	757	1721	1238	1679
41.4	730	747	758	1731	1242	1743
41.45	766	738	731	1684	1222	1728
41.5	740	747	769	1697	1216	1720
41.55	749	733	744	1743	1301	1741
41.6	756	748	745	1730	1224	1660
41.65	743	736	727	1761	1260	1736
41.7	761	739	723	1744	1227	1689
41.75	729	738	735	1658	1217	1759
41.8	749	738	734	1741	1211	1696
41.85	755	730	758	1682	1256	1719
41.9	732	744	758	1693	1273	1704
41.95	725	745	748	1674	1172	1727
42	730	748	735	1745	1211	1718
42.05	748	712	734	1738	1213	1704
42.1	724	742	734	1781	1219	1722
42.15	736	732	738	1676	1212	1709
42.2	748	741	735	1741	1220	1692
42.25	720	733	742	1668	1221	1684
42.3	739	730	753	1698	1218	1714
42.35	718	733	735	1695	1224	1716
42.4	725	752	762	1696	1276	1693
42.45	739	752	726	1706	1232	1703
42.5	733	724	732	1720	1227	1731
42.55	747	749	774	1651	1253	1729
42.6	748	740	750	1718	1253	1728
42.65	743	763	739	1704	1239	1696
42.7	730	751	765	1740	1219	1790
42.75	727	754	733	1708	1242	1758
42.8	730	751	728	1719	1234	1681
42.85	734	756	744	1678	1253	1748
42.9	718	723	740	1783	1228	1759
42.95	741	735	727	1784	1205	1751
43	745	720	733	1754	1205	1756
43.05	738	726	746	1711	1225	1690
43.1	732	723	744	1672	1211	1737
43.15	742	737	734	1678	1185	1743
43.2	718	740	729	1717	1189	1713
43.25	724	730	724	1695	1200	1722
43.3	740	747	740	1696	1262	1718
43.35	755	753	719	1712	1209	1699
43.4	763	758	762	1787	1222	1744
43.45	724	744	751	1712	1188	1704
43.5	743	744	748	1709	1196	1723
43.55	737	757	740	1708	1212	1743
43.6	748	744	735	1700	1236	1711
43.65	757	729	716	1658	1179	1707
43.7	729	785	740	1726	1187	1717
43.75	721	758	756	1661	1233	1699
43.8	743	741	740	1642	1204	1762
43.85	751	750	746	1674	1193	1724
43.9	725	727	737	1703	1241	1694
43.95	756	735	750	1606	1180	1716
44	735	719	759	1664	1173	1735
44.05	736	714	727	1721	1197	1732
44.1	742	741	752	1669	1201	1689
44.15	727	728	749	1754	1199	1714

## Sheet: Figure 4 A
	AbetaDopal				Abeta alone
-0.295798	0			-0.628304	0
-0.294966	0			-0.627471	0
-0.294133	0			-0.626638	0
-0.2933	0			-0.625805	0
-0.292467	0			-0.624972	0
-0.291634	0			-0.62414	0
-0.290801	0.24081			-0.623307	-0.162305
-0.289968	0.501205			-0.622474	-0.395803
-0.289135	0.265587			-0.621641	-0.207486
-0.288302	0.000707			-0.620808	-0.000835
-0.287469	0.002571			-0.619975	-0.001993
-0.286636	0.004052			-0.619142	-0.003592
-0.285803	0.004378			-0.618309	-0.005436
-0.28497	0.004255			-0.617476	-0.00734
-0.284138	0.004801			-0.616643	-0.009532
-0.283305	0.00611			-0.61581	-0.011661
-0.282472	0.006675			-0.614977	-0.014265
-0.281639	0.006821			-0.614144	-0.016451
-0.280806	0.007096			-0.613311	-0.018285
-0.279973	0.007006			-0.612478	-0.019309
-0.27914	0.007782			-0.611646	-0.020784
-0.278307	0.009141			-0.610813	-0.022224
-0.277474	0.009613			-0.60998	-0.022348
-0.276641	0.009632			-0.609147	-0.022817
-0.275808	0.010026			-0.608314	-0.024315
-0.274975	0.009836			-0.607481	-0.025702
-0.274142	0.010309			-0.606648	-0.026996
-0.27331	0.01215			-0.605815	-0.029281
-0.272477	0.013427			-0.604982	-0.032508
-0.271644	0.01298			-0.604149	-0.034348
-0.270811	0.012741			-0.603316	-0.03265
-0.269978	0.013223			-0.602483	-0.031943
-0.269145	0.011797			-0.60165	-0.033193
-0.268312	0.010485			-0.600817	-0.033568
-0.267479	0.010166			-0.599984	-0.033684
-0.266646	0.008807			-0.599151	-0.034234
-0.265813	0.007033			-0.598319	-0.034644
-0.26498	0.006919			-0.597486	-0.034931
-0.264147	0.008			-0.596653	-0.034897
-0.263314	0.007691			-0.59582	-0.034953
-0.262482	0.006269			-0.594987	-0.036115
-0.261649	0.005853			-0.594154	-0.037222
-0.260816	0.005681			-0.593321	-0.038135
-0.259983	0.005671			-0.592488	-0.038822
-0.25915	0.005382			-0.591655	-0.039843
-0.258317	0.004138			-0.590822	-0.040304
-0.257484	0.003668			-0.589989	-0.041368
-0.256651	0.004476			-0.589156	-0.044331
-0.255818	0.005497			-0.588323	-0.046099
-0.254985	0.006288			-0.58749	-0.046692
-0.254152	0.006611			-0.586658	-0.048327
-0.253319	0.005306			-0.585825	-0.049233
-0.252486	0.002365			-0.584992	-0.049255
-0.251654	0.000756			-0.584159	-0.048861
-0.250821	-0.000852			-0.583326	-0.048915
-0.249988	-0.00175			-0.582493	-0.05049
-0.249155	-0.003084			-0.58166	-0.05196
-0.248322	-0.004187			-0.580827	-0.051409
-0.247489	-0.00387			-0.579994	-0.050333
-0.246656	-0.004706			-0.579161	-0.050137
-0.245823	-0.006901			-0.578328	-0.050509
-0.24499	-0.009253			-0.577495	-0.050774
-0.244157	-0.008918			-0.576662	-0.051405
-0.243324	-0.009396			-0.575829	-0.052653
-0.242491	-0.011315			-0.574996	-0.053465
-0.241658	-0.013016			-0.574163	-0.053452
-0.240826	-0.014656			-0.573331	-0.053424
-0.239993	-0.016814			-0.572498	-0.053808
-0.23916	-0.018493			-0.571665	-0.054424
-0.238327	-0.020395			-0.570832	-0.056566
-0.237494	-0.0223			-0.569999	-0.057722
-0.236661	-0.025901			-0.569166	-0.057323
-0.235828	-0.029405			-0.568333	-0.057267
-0.234995	-0.031829			-0.5675	-0.057807
-0.234162	-0.034618			-0.566667	-0.058691
-0.233329	-0.036512			-0.565834	-0.058547
-0.232496	-0.036345			-0.565001	-0.059454
-0.231663	-0.03686			-0.564168	-0.061176
-0.23083	-0.038255			-0.563335	-0.061783
-0.229998	-0.0378			-0.562502	-0.062441
-0.229165	-0.03716			-0.56167	-0.063987
-0.228332	-0.036573			-0.560837	-0.06444
-0.227499	-0.035278			-0.560004	-0.064004
-0.226666	-0.036067			-0.559171	-0.064164
-0.225833	-0.037491			-0.558338	-0.06483
-0.225	-0.037938			-0.557505	-0.066353
-0.224167	-0.036756			-0.556672	-0.067232
-0.223334	-0.038168			-0.555839	-0.066613
-0.222501	-0.038902			-0.555006	-0.065978
-0.221668	-0.037855			-0.554173	-0.065334
-0.220835	-0.03665			-0.55334	-0.064731
-0.220002	-0.0356			-0.552507	-0.064259
-0.219169	-0.033607			-0.551674	-0.064368
-0.218337	-0.03209			-0.550841	-0.063716
-0.217504	-0.030446			-0.550008	-0.063043
-0.216671	-0.027444			-0.549176	-0.06319
-0.215838	-0.024447			-0.548343	-0.064422
-0.215005	-0.023284			-0.54751	-0.064738
-0.214172	-0.023527			-0.546677	-0.062801
-0.213339	-0.022813			-0.545844	-0.061373
-0.212506	-0.021036			-0.545011	-0.060745
-0.211673	-0.019425			-0.544178	-0.060457
-0.21084	-0.017512			-0.543345	-0.060241
-0.210007	-0.016115			-0.542512	-0.060474
-0.209174	-0.015746			-0.541679	-0.061133
-0.208342	-0.015991			-0.540846	-0.060661
-0.207509	-0.016537			-0.540013	-0.060319
-0.206676	-0.017091			-0.53918	-0.061157
-0.205843	-0.015429			-0.538347	-0.061506
-0.20501	-0.0137			-0.537514	-0.060925
-0.204177	-0.012088			-0.536682	-0.059341
-0.203344	-0.011607			-0.535849	-0.05904
-0.202511	-0.011136			-0.535016	-0.060292
-0.201678	-0.010836			-0.534183	-0.061441
-0.200845	-0.009803			-0.53335	-0.06163
-0.200012	-0.009554			-0.532517	-0.061128
-0.199179	-0.009683			-0.531684	-0.059784
-0.198346	-0.009499			-0.530851	-0.058869
-0.197513	-0.009671			-0.530018	-0.058619
-0.196681	-0.011034			-0.529185	-0.056874
-0.195848	-0.013576			-0.528352	-0.055811
-0.195015	-0.014448			-0.527519	-0.054792
-0.194182	-0.013736			-0.526686	-0.053983
-0.193349	-0.011529			-0.525853	-0.055438
-0.192516	-0.010916			-0.52502	-0.05655
-0.191683	-0.011677			-0.524188	-0.057233
-0.19085	-0.012819			-0.523355	-0.057366
-0.190017	-0.014402			-0.522522	-0.057156
-0.189184	-0.013937			-0.521689	-0.056296
-0.188351	-0.013838			-0.520856	-0.055055
-0.187518	-0.012831			-0.520023	-0.054194
-0.186686	-0.012701			-0.51919	-0.053737
-0.185853	-0.012231			-0.518357	-0.053735
-0.18502	-0.012506			-0.517524	-0.054057
-0.184187	-0.013184			-0.516691	-0.054776
-0.183354	-0.013046			-0.515858	-0.054236
-0.182521	-0.012774			-0.515025	-0.052684
-0.181688	-0.01241			-0.514192	-0.051312
-0.180855	-0.012001			-0.513359	-0.049504
-0.180022	-0.01385			-0.512526	-0.049141
-0.179189	-0.014668			-0.511694	-0.049349
-0.178356	-0.014513			-0.510861	-0.049326
-0.177523	-0.014607			-0.510028	-0.048367
-0.17669	-0.013773			-0.509195	-0.047321
-0.175857	-0.011792			-0.508362	-0.047745
-0.175025	-0.010158			-0.507529	-0.047266
-0.174192	-0.009426			-0.506696	-0.048188
-0.173359	-0.008473			-0.505863	-0.048944
-0.172526	-0.009419			-0.50503	-0.048354
-0.171693	-0.009625			-0.504197	-0.047289
-0.17086	-0.009567			-0.503364	-0.046735
-0.170027	-0.00839			-0.502531	-0.046145
-0.169194	-0.008551			-0.501698	-0.045479
-0.168361	-0.009367			-0.500865	-0.046047
-0.167528	-0.00991			-0.500032	-0.046515
-0.166695	-0.010457			-0.4992	-0.047433
-0.165862	-0.009319			-0.498367	-0.048525
-0.165029	-0.009384			-0.497534	-0.048726
-0.164197	-0.009125			-0.496701	-0.049668
-0.163364	-0.009427			-0.495868	-0.050289
-0.162531	-0.010586			-0.495035	-0.0506
-0.161698	-0.010459			-0.494202	-0.050469
-0.160865	-0.011096			-0.493369	-0.049619
-0.160032	-0.011744			-0.492536	-0.049789
-0.159199	-0.010924			-0.491703	-0.050158
-0.158366	-0.009849			-0.49087	-0.050353
-0.157533	-0.009099			-0.490037	-0.049274
-0.1567	-0.010177			-0.489204	-0.049725
-0.155867	-0.011214			-0.488371	-0.050262
-0.155034	-0.011792			-0.487538	-0.049513
-0.154201	-0.012043			-0.486706	-0.048736
-0.153369	-0.012788			-0.485873	-0.048073
-0.152536	-0.013108			-0.48504	-0.04697
-0.151703	-0.010294			-0.484207	-0.046762
-0.15087	-0.007823			-0.483374	-0.046698
-0.150037	-0.007943			-0.482541	-0.045356
-0.149204	-0.007835			-0.481708	-0.043872
-0.148371	-0.006599			-0.480875	-0.042179
-0.147538	-0.006422			-0.480042	-0.041274
-0.146705	-0.00693			-0.479209	-0.040774
-0.145872	-0.005684			-0.478376	-0.039898
-0.145039	-0.00579			-0.477543	-0.038648
-0.144206	-0.005991			-0.47671	-0.037939
-0.143373	-0.005834			-0.475877	-0.036369
-0.142541	-0.004951			-0.475044	-0.035465
-0.141708	-0.002543			-0.474212	-0.035106
-0.140875	-0.000643			-0.473379	-0.035759
-0.140042	-1.1e-05			-0.472546	-0.037338
-0.139209	0.001739			-0.471713	-0.037168
-0.138376	0.00338			-0.47088	-0.03501
-0.137543	0.004899			-0.470047	-0.033161
-0.13671	0.006531			-0.469214	-0.032851
-0.135877	0.008622			-0.468381	-0.032722
-0.135044	0.011276			-0.467548	-0.031637
-0.134211	0.014012			-0.466715	-0.03103
-0.133378	0.017157			-0.465882	-0.030284
-0.132545	0.019387			-0.465049	-0.028502
-0.131713	0.020627			-0.464216	-0.026513
-0.13088	0.020075			-0.463383	-0.024744
-0.130047	0.020593			-0.46255	-0.022788
-0.129214	0.023726			-0.461718	-0.021319
-0.128381	0.025753			-0.460885	-0.020402
-0.127548	0.028007			-0.460052	-0.019981
-0.126715	0.032191			-0.459219	-0.01777
-0.125882	0.035537			-0.458386	-0.014716
-0.125049	0.0374			-0.457553	-0.011837
-0.124216	0.040635			-0.45672	-0.00891
-0.123383	0.04389			-0.455887	-0.006465
-0.12255	0.046782			-0.455054	-0.004151
-0.121717	0.050126			-0.454221	-0.002109
-0.120885	0.052822			-0.453388	-0.000229
-0.120052	0.055431			-0.452555	0.00213
-0.119219	0.060122			-0.451722	0.006497
-0.118386	0.063818			-0.450889	0.010502
-0.117553	0.065691			-0.450056	0.01295
-0.11672	0.067769			-0.449224	0.01421
-0.115887	0.07061			-0.448391	0.015598
-0.115054	0.074573			-0.447558	0.01804
-0.114221	0.076857			-0.446725	0.019923
-0.113388	0.077256			-0.445892	0.021282
-0.112555	0.078533			-0.445059	0.02311
-0.111722	0.080757			-0.444226	0.024963
-0.110889	0.084704			-0.443393	0.026365
-0.110057	0.08822			-0.44256	0.026948
-0.109224	0.089747			-0.441727	0.027588
-0.108391	0.091595			-0.440894	0.028221
-0.107558	0.093429			-0.440061	0.02955
-0.106725	0.094491			-0.439228	0.030546
-0.105892	0.096104			-0.438395	0.030303
-0.105059	0.097942			-0.437562	0.030382
-0.104226	0.098951			-0.43673	0.030151
-0.103393	0.098908			-0.435897	0.030143
-0.10256	0.098035			-0.435064	0.031222
-0.101727	0.096731			-0.434231	0.032177
-0.100894	0.095701			-0.433398	0.033296
-0.100061	0.095113			-0.432565	0.033921
-0.099229	0.09496			-0.431732	0.033583
-0.098396	0.092796			-0.430899	0.03276
-0.097563	0.09053			-0.430066	0.031658
-0.09673	0.090181			-0.429233	0.030071
-0.095897	0.088774			-0.4284	0.030024
-0.095064	0.086737			-0.427567	0.030115
-0.094231	0.084683			-0.426734	0.02869
-0.093398	0.082989			-0.425901	0.028538
-0.092565	0.082955			-0.425068	0.028904
-0.091732	0.081938			-0.424236	0.028831
-0.090899	0.081373			-0.423403	0.028184
-0.090066	0.078542			-0.42257	0.026721
-0.089233	0.075922			-0.421737	0.026358
-0.088401	0.075016			-0.420904	0.026769
-0.087568	0.074067			-0.420071	0.026048
-0.086735	0.07174			-0.419238	0.024635
-0.085902	0.070598			-0.418405	0.023735
-0.085069	0.067736			-0.417572	0.023392
-0.084236	0.065764			-0.416739	0.022835
-0.083403	0.065147			-0.415906	0.022112
-0.08257	0.06417			-0.415073	0.021225
-0.081737	0.06387			-0.41424	0.019173
-0.080904	0.063223			-0.413407	0.018381
-0.080071	0.063226			-0.412574	0.01777
-0.079238	0.063509			-0.411742	0.015851
-0.078405	0.062695			-0.410909	0.015053
-0.077573	0.06147			-0.410076	0.014842
-0.07674	0.061497			-0.409243	0.014652
-0.075907	0.0598			-0.40841	0.014745
-0.075074	0.057203			-0.407577	0.014272
-0.074241	0.056691			-0.406744	0.012149
-0.073408	0.056651			-0.405911	0.01092
-0.072575	0.056607			-0.405078	0.010416
-0.071742	0.055866			-0.404245	0.009326
-0.070909	0.055189			-0.403412	0.007948
-0.070076	0.054014			-0.402579	0.005767
-0.069243	0.053163			-0.401746	0.004507
-0.06841	0.051749			-0.400913	0.003844
-0.067577	0.049159			-0.40008	0.002165
-0.066745	0.047069			-0.399248	0.001423
-0.065912	0.047417			-0.398415	0.001834
-0.065079	0.047439			-0.397582	0.002172
-0.064246	0.047205			-0.396749	0.00129
-0.063413	0.04561			-0.395916	-0.00056
-0.06258	0.043228			-0.395083	-0.001569
-0.061747	0.041734			-0.39425	-0.001247
-0.060914	0.040846			-0.393417	-0.00198
-0.060081	0.040383			-0.392584	-0.00418
-0.059248	0.038733			-0.391751	-0.005668
-0.058415	0.036116			-0.390918	-0.005574
-0.057582	0.034743			-0.390085	-0.006496
-0.056749	0.03467			-0.389252	-0.008995
-0.055917	0.034168			-0.388419	-0.01089
-0.055084	0.034943			-0.387586	-0.012883
-0.054251	0.03665			-0.386754	-0.014439
-0.053418	0.035914			-0.385921	-0.014242
-0.052585	0.033753			-0.385088	-0.014337
-0.051752	0.032384			-0.384255	-0.014668
-0.050919	0.031255			-0.383422	-0.014821
-0.050086	0.030539			-0.382589	-0.015848
-0.049253	0.030254			-0.381756	-0.015596
-0.04842	0.029707			-0.380923	-0.015145
-0.047587	0.028378			-0.38009	-0.015849
-0.046754	0.027681			-0.379257	-0.016839
-0.045921	0.027126			-0.378424	-0.017678
-0.045089	0.025156			-0.377591	-0.0183
-0.044256	0.022985			-0.376758	-0.017716
-0.043423	0.021226			-0.375925	-0.016679
-0.04259	0.019741			-0.375092	-0.016867
-0.041757	0.0189			-0.37426	-0.018409
-0.040924	0.01937			-0.373427	-0.01947
-0.040091	0.020555			-0.372594	-0.018791
-0.039258	0.020629			-0.371761	-0.017467
-0.038425	0.020981			-0.370928	-0.017312
-0.037592	0.02079			-0.370095	-0.017408
-0.036759	0.020699			-0.369262	-0.017349
-0.035926	0.019239			-0.368429	-0.015838
-0.035093	0.018144			-0.367596	-0.014437
-0.034261	0.017111			-0.366763	-0.01384
-0.033428	0.014943			-0.36593	-0.013316
-0.032595	0.014853			-0.365097	-0.013417
-0.031762	0.013829			-0.364264	-0.012555
-0.030929	0.01188			-0.363431	-0.012082
-0.030096	0.012469			-0.362598	-0.01324
-0.029263	0.012065			-0.361766	-0.013783
-0.02843	0.011784			-0.360933	-0.01298
-0.027597	0.012436			-0.3601	-0.01257
-0.026764	0.013037			-0.359267	-0.01113
-0.025931	0.013284			-0.358434	-0.010517
-0.025098	0.012406			-0.357601	-0.010789
-0.024265	0.012818			-0.356768	-0.011114
-0.023433	0.014609			-0.355935	-0.012994
-0.0226	0.014715			-0.355102	-0.014673
-0.021767	0.015761			-0.354269	-0.014644
-0.020934	0.017955			-0.353436	-0.012843
-0.020101	0.017666			-0.352603	-0.012711
-0.019268	0.015483			-0.35177	-0.014012
-0.018435	0.01482			-0.350937	-0.015707
-0.017602	0.014809			-0.350104	-0.01683
-0.016769	0.014738			-0.349272	-0.016515
-0.015936	0.014266			-0.348439	-0.01717
-0.015103	0.014395			-0.347606	-0.017693
-0.01427	0.013068			-0.346773	-0.019991
-0.013437	0.013815			-0.34594	-0.020747
-0.012605	0.014321			-0.345107	-0.020929
-0.011772	0.012817			-0.344274	-0.020674
-0.010939	0.01301			-0.343441	-0.02083
-0.010106	0.014276			-0.342608	-0.021589
-0.009273	0.014448			-0.341775	-0.022066
-0.00844	0.014875			-0.340942	-0.022913
-0.007607	0.015557			-0.340109	-0.023884
-0.006774	0.016375			-0.339276	-0.024962
-0.005941	0.017133			-0.338443	-0.026504
-0.005108	0.017663			-0.33761	-0.027715
-0.004275	0.018891			-0.336778	-0.028725
-0.003442	0.019783			-0.335945	-0.029864
-0.002609	0.018892			-0.335112	-0.030522
-0.001777	0.019064			-0.334279	-0.030755
-0.000944	0.01886			-0.333446	-0.031121
-0.000111	0.016859			-0.332613	-0.032759
0.000722	0.018642			-0.33178	-0.033919
0.001555	0.019843			-0.330947	-0.033684
0.002388	0.019524			-0.330114	-0.033634
0.003221	0.020496			-0.329281	-0.034343
0.004054	0.020809			-0.328448	-0.034479
0.004887	0.020694			-0.327615	-0.034838
0.00572	0.019772			-0.326782	-0.036128
0.006553	0.018163			-0.325949	-0.037019
0.007386	0.016408			-0.325116	-0.03672
0.008219	0.015092			-0.324284	-0.036668
0.009052	0.014092			-0.323451	-0.036912
0.009884	0.013994			-0.322618	-0.037464
0.010717	0.014095			-0.321785	-0.038349
0.01155	0.014367			-0.320952	-0.037996
0.012383	0.014879			-0.320119	-0.037058
0.013216	0.014913			-0.319286	-0.0366
0.014049	0.014306			-0.318453	-0.035623
0.014882	0.014475			-0.31762	-0.034294
0.015715	0.015476			-0.316787	-0.032917
0.016548	0.016271			-0.315954	-0.032386
0.017381	0.018608			-0.315121	-0.030823
0.018214	0.018876			-0.314288	-0.028144
0.019047	0.017758			-0.313455	-0.026871
0.019879	0.017681			-0.312622	-0.027108
0.020712	0.017915			-0.31179	-0.02672
0.021545	0.017007			-0.310957	-0.026346
0.022378	0.017265			-0.310124	-0.027034
0.023211	0.021911			-0.309291	-0.02744
0.024044	0.022894			-0.308458	-0.026714
0.024877	0.024097			-0.307625	-0.026594
0.02571	0.022103			-0.306792	-0.02666
0.026543	0.02465			-0.305959	-0.026607
0.027376	0.026131			-0.305126	-0.025723
0.028209	0.026838			-0.304293	-0.025073
0.029042	0.027529			-0.30346	-0.026085
0.029875	0.028178			-0.302627	-0.026831
0.030708	0.029222			-0.301794	-0.027491
0.03154	0.028181			-0.300961	-0.027098
0.032373	0.027472			-0.300128	-0.026959
0.033206	0.026461			-0.299296	-0.028122
0.034039	0.02737			-0.298463	-0.028829
0.034872	0.027856			-0.29763	-0.030596
0.035705	0.028763			-0.296797	-0.031869
0.036538	0.028757			-0.295964	-0.032423
0.037371	0.030028			-0.295131	-0.032887
0.038204	0.030329			-0.294298	-0.033017
0.039037	0.029611			-0.293465	-0.035322
0.03987	0.030852			-0.292632	-0.037221
0.040703	0.029976			-0.291799	-0.037291
0.041535	0.02971			-0.290966	-0.03713
0.042368	0.029024			-0.290133	-0.037253
0.043201	0.02803			-0.2893	-0.036423
0.044034	0.025325			-0.288467	-0.034908
0.044867	0.024951			-0.287634	-0.034042
0.0457	0.023402			-0.286802	-0.03463
0.046533	0.023245			-0.285969	-0.033937
0.047366	0.020962			-0.285136	-0.031771
0.048199	0.020841			-0.284303	-0.031223
0.049032	0.019017			-0.28347	-0.031811
0.049865	0.019153			-0.282637	-0.031271
0.050698	0.019422			-0.281804	-0.031028
0.051531	0.017414			-0.280971	-0.031052
0.052364	0.017421			-0.280138	-0.030301
0.053196	0.017722			-0.279305	-0.029217
0.054029	0.018402			-0.278472	-0.02893
0.054862	0.017607			-0.277639	-0.02835
0.055695	0.017651			-0.276806	-0.027897
0.056528	0.017398			-0.275973	-0.027535
0.057361	0.016978			-0.27514	-0.027615
0.058194	0.015836			-0.274308	-0.027704
0.059027	0.015602			-0.273475	-0.02808
0.05986	0.015903			-0.272642	-0.027845
0.060693	0.015293			-0.271809	-0.028287
0.061526	0.016088			-0.270976	-0.028221
0.062359	0.01654			-0.270143	-0.026946
0.063192	0.017558			-0.26931	-0.026834
0.064024	0.017769			-0.268477	-0.028912
0.064857	0.018986			-0.267644	-0.031849
0.06569	0.021889			-0.266811	-0.033201
0.066523	0.022467			-0.265978	-0.032628
0.067356	0.023081			-0.265145	-0.033263
0.068189	0.023726			-0.264312	-0.035099
0.069022	0.0248			-0.263479	-0.035318
0.069855	0.026614			-0.262646	-0.034901
0.070688	0.027809			-0.261814	-0.034789
0.071521	0.028589			-0.260981	-0.034287
0.072354	0.030868			-0.260148	-0.034381
0.073187	0.031007			-0.259315	-0.036442
0.07402	0.031375			-0.258482	-0.037187
0.074852	0.032455			-0.257649	-0.036194
0.075685	0.033362			-0.256816	-0.035366
0.076518	0.033104			-0.255983	-0.034741
0.077351	0.033148			-0.25515	-0.035556
0.078184	0.0321			-0.254317	-0.036662
0.079017	0.03022			-0.253484	-0.036028
0.07985	0.028631			-0.252651	-0.036411
0.080683	0.028856			-0.251818	-0.036296
0.081516	0.029			-0.250985	-0.03541
0.082349	0.02984			-0.250152	-0.033643
0.083182	0.029119			-0.24932	-0.034612
0.084015	0.028956			-0.248487	-0.034564
0.084848	0.029116			-0.247654	-0.032484
0.08568	0.027659			-0.246821	-0.030298
0.086513	0.024848			-0.245988	-0.029285
0.087346	0.024384			-0.245155	-0.029165
0.088179	0.025195			-0.244322	-0.029087
0.089012	0.026167			-0.243489	-0.028531
0.089845	0.025742			-0.242656	-0.028975
0.090678	0.023802			-0.241823	-0.030161
0.091511	0.021755			-0.24099	-0.030573
0.092344	0.021822			-0.240157	-0.030571
0.093177	0.020144			-0.239324	-0.030877
0.09401	0.020547			-0.238491	-0.030427
0.094843	0.020264			-0.237659	-0.03115
0.095676	0.018211			-0.236826	-0.032848
0.096508	0.018076			-0.235993	-0.033316
0.097341	0.0194			-0.23516	-0.033422
0.098174	0.018679			-0.234327	-0.033415
0.099007	0.019584			-0.233494	-0.032448
0.09984	0.020421			-0.232661	-0.032803
0.100673	0.021621			-0.231828	-0.032309
0.101506	0.022279			-0.230995	-0.031808
0.102339	0.022371			-0.230162	-0.031147
0.103172	0.021127			-0.229329	-0.031679
0.104005	0.022144			-0.228496	-0.032955
0.104838	0.021949			-0.227663	-0.033472
0.105671	0.020069			-0.22683	-0.034147
0.106504	0.020235			-0.225997	-0.035563
0.107336	0.020863			-0.225165	-0.035941
0.108169	0.021796			-0.224332	-0.035926
0.109002	0.022615			-0.223499	-0.036611
0.109835	0.022867			-0.222666	-0.037539
0.110668	0.020724			-0.221833	-0.036137
0.111501	0.02092			-0.221	-0.035211
0.112334	0.021336			-0.220167	-0.035992
0.113167	0.020773			-0.219334	-0.037445
0.114	0.022847			-0.218501	-0.037119
0.114833	0.021278			-0.217668	-0.036435
0.115666	0.020565			-0.216835	-0.035595
0.116499	0.021333			-0.216002	-0.0347
0.117332	0.021371			-0.215169	-0.035638
0.118164	0.022113			-0.214336	-0.035845
0.118997	0.022509			-0.213503	-0.035956
0.11983	0.022049			-0.212671	-0.036562
0.120663	0.0226			-0.211838	-0.03649
0.121496	0.022538			-0.211005	-0.037409
0.122329	0.022596			-0.210172	-0.038343
0.123162	0.023631			-0.209339	-0.039444
0.123995	0.024637			-0.208506	-0.040024
0.124828	0.025486			-0.207673	-0.039527
0.125661	0.026586			-0.20684	-0.040077
0.126494	0.028175			-0.206007	-0.040773
0.127327	0.028039			-0.205174	-0.040937
0.12816	0.027943			-0.204341	-0.040631
0.128992	0.025965			-0.203508	-0.040275
0.129825	0.02543			-0.202675	-0.040603
0.130658	0.02431			-0.201842	-0.03954
0.131491	0.025483			-0.201009	-0.039717
0.132324	0.025205			-0.200177	-0.040361
0.133157	0.02538			-0.199344	-0.041134
0.13399	0.024845			-0.198511	-0.040436
0.134823	0.023449			-0.197678	-0.040497
0.135656	0.024339			-0.196845	-0.040891
0.136489	0.025088			-0.196012	-0.041636
0.137322	0.025433			-0.195179	-0.042263
0.138155	0.024995			-0.194346	-0.04322
0.138988	0.022121			-0.193513	-0.044056
0.13982	0.021849			-0.19268	-0.043745
0.140653	0.021868			-0.191847	-0.044255
0.141486	0.021064			-0.191014	-0.045898
0.142319	0.020841			-0.190181	-0.046067
0.143152	0.020907			-0.189348	-0.046269
0.143985	0.019477			-0.188515	-0.047095
0.144818	0.018568			-0.187683	-0.047741
0.145651	0.018874			-0.18685	-0.047735
0.146484	0.01861			-0.186017	-0.045661
0.147317	0.017728			-0.185184	-0.043948
0.14815	0.017089			-0.184351	-0.042951
0.148983	0.01674			-0.183518	-0.044519
0.149816	0.017807			-0.182685	-0.046407
0.150648	0.017683			-0.181852	-0.046509
0.151481	0.017311			-0.181019	-0.046269
0.152314	0.016717			-0.180186	-0.047226
0.153147	0.017475			-0.179353	-0.04692
0.15398	0.017389			-0.17852	-0.044939
0.154813	0.01812			-0.177687	-0.043316
0.155646	0.017925			-0.176854	-0.042756
0.156479	0.018606			-0.176021	-0.042638
0.157312	0.019082			-0.175189	-0.042394
0.158145	0.018453			-0.174356	-0.041944
0.158978	0.017268			-0.173523	-0.04018
0.159811	0.018104			-0.17269	-0.039077
0.160644	0.018675			-0.171857	-0.039046
0.161476	0.01772			-0.171024	-0.038171
0.162309	0.016757			-0.170191	-0.038032
0.163142	0.016578			-0.169358	-0.036655
0.163975	0.015262			-0.168525	-0.035682
0.164808	0.015177			-0.167692	-0.034684
0.165641	0.015111			-0.166859	-0.033259
0.166474	0.013606			-0.166026	-0.033636
0.167307	0.013452			-0.165193	-0.035426
0.16814	0.013327			-0.16436	-0.035776
0.168973	0.012772			-0.163527	-0.03552
0.169806	0.012143			-0.162695	-0.034406
0.170639	0.011053			-0.161862	-0.034624
0.171472	0.011568			-0.161029	-0.03527
0.172304	0.011465			-0.160196	-0.036165
0.173137	0.012395			-0.159363	-0.036456
0.17397	0.013619			-0.15853	-0.037323
0.174803	0.014753			-0.157697	-0.0397
0.175636	0.0147			-0.156864	-0.040929
0.176469	0.014864			-0.156031	-0.041979
0.177302	0.013249			-0.155198	-0.042992
0.178135	0.012972			-0.154365	-0.042643
0.178968	0.013008			-0.153532	-0.042067
0.179801	0.013808			-0.152699	-0.042602
0.180634	0.015347			-0.151866	-0.042933
0.181467	0.015119			-0.151033	-0.042112
0.1823	0.016101			-0.150201	-0.041689
0.183132	0.017534			-0.149368	-0.041363
0.183965	0.018391			-0.148535	-0.042832
0.184798	0.019124			-0.147702	-0.043523
0.185631	0.018621			-0.146869	-0.044244
0.186464	0.017811			-0.146036	-0.044736
0.187297	0.017855			-0.145203	-0.042693
0.18813	0.01649			-0.14437	-0.042249
0.188963	0.015939			-0.143537	-0.044962
0.189796	0.016024			-0.142704	-0.043993
0.190629	0.014291			-0.141871	-0.042954
0.191462	0.01422			-0.141038	-0.045435
0.192295	0.013179			-0.140205	-0.044578
0.193128	0.01308			-0.139372	-0.043503
0.19396	0.012883			-0.138539	-0.042473
0.194793	0.011039			-0.137707	-0.041123
0.195626	0.009539			-0.136874	-0.039977
0.196459	0.008973			-0.136041	-0.03936
0.197292	0.008845			-0.135208	-0.038795
0.198125	0.009317			-0.134375	-0.038361
0.198958	0.008342			-0.133542	-0.03946
0.199791	0.008574			-0.132709	-0.040905
0.200624	0.009076			-0.131876	-0.040769
0.201457	0.00687			-0.131043	-0.041598
0.20229	0.005028			-0.13021	-0.043741
0.203123	0.004263			-0.129377	-0.044174
0.203956	0.00365			-0.128544	-0.042649
0.204788	0.000972			-0.127711	-0.040826
0.205621	-0.00098			-0.126878	-0.040287
0.206454	1e-05			-0.126045	-0.040344
0.207287	0.000772			-0.125212	-0.041091
0.20812	-0.000702			-0.12438	-0.042093
0.208953	0.000169			-0.123547	-0.041536
0.209786	0.001371			-0.122714	-0.040626
0.210619	0.002822			-0.121881	-0.042442
0.211452	0.004823			-0.121048	-0.044451
0.212285	0.005268			-0.120215	-0.042099
0.213118	0.004231			-0.119382	-0.04292
0.213951	0.004023			-0.118549	-0.042143
0.214784	0.003279			-0.117716	-0.042566
0.215616	0.003609			-0.116883	-0.043579
0.216449	0.003007			-0.11605	-0.04456
0.217282	0.00081			-0.115217	-0.044102
0.218115	-3e-05			-0.114384	-0.04496
0.218948	-0.000911			-0.113551	-0.04547
0.219781	-0.002089			-0.112719	-0.043942
0.220614	-0.003432			-0.111886	-0.043853
0.221447	-0.004526			-0.111053	-0.044675
0.22228	-0.00347			-0.11022	-0.044191
0.223113	-0.001718			-0.109387	-0.044123
0.223946	-0.001934			-0.108554	-0.044637
0.224779	-0.00032			-0.107721	-0.044307
0.225612	0.002503			-0.106888	-0.044786
0.226444	0.003689			-0.106055	-0.043547
0.227277	0.002579			-0.105222	-0.041698
0.22811	0.001364			-0.104389	-0.040989
0.228943	0.002259			-0.103556	-0.040791
0.229776	0.001108			-0.102723	-0.040844
0.230609	0.00022			-0.10189	-0.038964
0.231442	-0.000286			-0.101057	-0.036789
0.232275	-0.000328			-0.100224	-0.035976
0.233108	-0.001412			-0.099392	-0.035397
0.233941	-0.00122			-0.098559	-0.034199
0.234774	-0.001173			-0.097726	-0.035225
0.235607	-0.002152			-0.096893	-0.035441
0.23644	-0.002494			-0.09606	-0.035358
0.237272	-0.00288			-0.095227	-0.033553
0.238105	-0.002586			-0.094394	-0.034948
0.238938	-0.003097			-0.093561	-0.034171
0.239771	-0.004151			-0.092728	-0.032288
0.240604	-0.003935			-0.091895	-0.032272
0.241437	-0.003037			-0.091062	-0.034462
0.24227	-0.002702			-0.090229	-0.03334
0.243103	-0.004707			-0.089396	-0.033493
0.243936	-0.004807			-0.088563	-0.033431
0.244769	-0.004698			-0.087731	-0.03463
0.245602	-0.007448			-0.086898	-0.036677
0.246435	-0.009763			-0.086065	-0.037768
0.247268	-0.011207			-0.085232	-0.040587
0.2481	-0.011768			-0.084399	-0.04201
0.248933	-0.010743			-0.083566	-0.042416
0.249766	-0.010801			-0.082733	-0.042608
0.250599	-0.010997			-0.0819	-0.041531
0.251432	-0.01191			-0.081067	-0.042559
0.252265	-0.011823			-0.080234	-0.045711
0.253098	-0.012618			-0.079401	-0.046213
0.253931	-0.012476			-0.078568	-0.045572
0.254764	-0.01274			-0.077735	-0.046448
0.255597	-0.014245			-0.076902	-0.045483
0.25643	-0.013738			-0.076069	-0.044034
0.257263	-0.013968			-0.075236	-0.043822
0.258096	-0.013016			-0.074404	-0.044931
0.258929	-0.013403			-0.073571	-0.044738
0.259761	-0.013401			-0.072738	-0.045031
0.260594	-0.011559			-0.071905	-0.046119
0.261427	-0.011069			-0.071072	-0.0475
0.26226	-0.010114			-0.070239	-0.046506
0.263093	-0.011048			-0.069406	-0.047392
0.263926	-0.010545			-0.068573	-0.046138
0.264759	-0.012723			-0.06774	-0.045965
0.265592	-0.011695			-0.066907	-0.044048
0.266425	-0.010915			-0.066074	-0.04292
0.267258	-0.010243			-0.065241	-0.042184
0.268091	-0.009815			-0.064408	-0.04013
0.268924	-0.009654			-0.063575	-0.040197
0.269757	-0.010608			-0.062743	-0.040419
0.270589	-0.011434			-0.06191	-0.041983
0.271422	-0.009935			-0.061077	-0.043427
0.272255	-0.009956			-0.060244	-0.04302
0.273088	-0.011408			-0.059411	-0.042021
0.273921	-0.012874			-0.058578	-0.042263
0.274754	-0.012267			-0.057745	-0.043392
0.275587	-0.012566			-0.056912	-0.043384
0.27642	-0.012212			-0.056079	-0.044896
0.277253	-0.011305			-0.055246	-0.046542
0.278086	-0.011018			-0.054413	-0.045013
0.278919	-0.009396			-0.05358	-0.04344
0.279752	-0.008877			-0.052747	-0.044075
0.280584	-0.009419			-0.051914	-0.044129
0.281417	-0.009717			-0.051081	-0.043536
0.28225	-0.010247			-0.050249	-0.042107
0.283083	-0.011451			-0.049416	-0.041382
0.283916	-0.010974			-0.048583	-0.042044
0.284749	-0.009867			-0.04775	-0.042761
0.285582	-0.009702			-0.046917	-0.043239
0.286415	-0.011007			-0.046084	-0.044646
0.287248	-0.012158			-0.045251	-0.044095
0.288081	-0.012604			-0.044418	-0.044226
0.288914	-0.012544			-0.043585	-0.044747
0.289747	-0.012147			-0.042752	-0.044645
0.29058	-0.012009			-0.041919	-0.044309
0.291413	-0.011259			-0.041086	-0.043622
0.292245	-0.011606			-0.040253	-0.042826
0.293078	-0.011421			-0.03942	-0.042255
0.293911	-0.011427			-0.038587	-0.042157
0.294744	-0.011992			-0.037755	-0.042483
0.295577	-0.012191			-0.036922	-0.04182
0.29641	-0.010222			-0.036089	-0.042006
0.297243	-0.008402			-0.035256	-0.041824
0.298076	-0.008697			-0.034423	-0.04016
0.298909	-0.007111			-0.03359	-0.040112
0.299742	-0.007259			-0.032757	-0.042494
0.300575	-0.007101			-0.031924	-0.043048
0.301408	-0.005263			-0.031091	-0.043603
0.302241	-0.005302			-0.030258	-0.043853
0.303073	-0.00536			-0.029425	-0.044469
0.303906	-0.003071			-0.028592	-0.045679
0.304739	-0.002215			-0.027759	-0.045461
0.305572	-0.000565			-0.026926	-0.043506
0.306405	0.001414			-0.026093	-0.043264
0.307238	0.003481			-0.025261	-0.040782
0.308071	0.00709			-0.024428	-0.042225
0.308904	0.009249			-0.023595	-0.041871
0.309737	0.011478			-0.022762	-0.04127
0.31057	0.014226			-0.021929	-0.041
0.311403	0.015382			-0.021096	-0.041292
0.312236	0.017018			-0.020263	-0.039786
0.313069	0.019232			-0.01943	-0.04003
0.313901	0.021024			-0.018597	-0.0409
0.314734	0.022878			-0.017764	-0.041413
0.315567	0.027928			-0.016931	-0.040167
0.3164	0.031179			-0.016098	-0.039582
0.317233	0.030658			-0.015265	-0.039179
0.318066	0.034156			-0.014432	-0.038942
0.318899	0.038854			-0.013599	-0.041172
0.319732	0.038854			-0.012767	-0.043778
0.320565	0.039317			-0.011934	-0.043492
0.321398	0.042761			-0.011101	-0.041751
0.322231	0.044078			-0.010268	-0.040451
0.323064	0.047662			-0.009435	-0.039648
0.323896	0.04913			-0.008602	-0.038747
0.324729	0.051425			-0.007769	-0.037961
0.325562	0.051867			-0.006936	-0.039595
0.326395	0.053428			-0.006103	-0.042148
0.327228	0.055174			-0.00527	-0.042508
0.328061	0.055926			-0.004437	-0.044514
0.328894	0.055213			-0.003604	-0.044803
0.329727	0.056552			-0.002771	-0.045976
0.33056	0.057832			-0.001938	-0.047513
0.331393	0.056086			-0.001105	-0.049093
0.332226	0.056584			-0.000273	-0.049095
0.333059	0.056487			0.00056	-0.049067
0.333892	0.056914			0.001393	-0.046898
0.334725	0.058102			0.002226	-0.046203
0.335557	0.058423			0.003059	-0.045406
0.33639	0.055981			0.003892	-0.047626
0.337223	0.053818			0.004725	-0.04713
0.338056	0.054168			0.005558	-0.046735
0.338889	0.050681			0.006391	-0.046734
0.339722	0.046901			0.007224	-0.045248
0.340555	0.045675			0.008057	-0.044189
0.341388	0.045679			0.00889	-0.043978
0.342221	0.045485			0.009723	-0.041661
0.343054	0.044048			0.010556	-0.040339
0.343887	0.041557			0.011389	-0.038952
0.34472	0.041188			0.012221	-0.037031
0.345553	0.038762			0.013054	-0.035495
0.346385	0.039176			0.013887	-0.034917
0.347218	0.039332			0.01472	-0.035835
0.348051	0.03808			0.015553	-0.034557
0.348884	0.038344			0.016386	-0.033352
0.349717	0.038688			0.017219	-0.032089
0.35055	0.037282			0.018052	-0.032032
0.351383	0.036372			0.018885	-0.033344
0.352216	0.036317			0.019718	-0.033314
0.353049	0.036707			0.020551	-0.032958
0.353882	0.036683			0.021384	-0.033307
0.354715	0.035435			0.022217	-0.033639
0.355548	0.034465			0.02305	-0.033308
0.356381	0.033839			0.023883	-0.032571
0.357213	0.034345			0.024715	-0.032529
0.358046	0.034754			0.025548	-0.034955
0.358879	0.033704			0.026381	-0.035158
0.359712	0.034986			0.027214	-0.035652
0.360545	0.034814			0.028047	-0.033688
0.361378	0.034619			0.02888	-0.03313
0.362211	0.033281			0.029713	-0.032483
0.363044	0.032841			0.030546	-0.032236
0.363877	0.034484			0.031379	-0.033749
0.36471	0.033895			0.032212	-0.034929
0.365543	0.032927			0.033045	-0.036155
0.366376	0.03189			0.033878	-0.035466
0.367209	0.029586			0.034711	-0.035121
0.368041	0.028116			0.035544	-0.034203
0.368874	0.027352			0.036377	-0.035401
0.369707	0.024514			0.037209	-0.035937
0.37054	0.022228			0.038042	-0.036643
0.371373	0.02302			0.038875	-0.037265
0.372206	0.023274			0.039708	-0.035236
0.373039	0.023375			0.040541	-0.035236
0.373872	0.023089			0.041374	-0.032114
0.374705	0.022571			0.042207	-0.030735
0.375538	0.022526			0.04304	-0.031156
0.376371	0.021485			0.043873	-0.030651
0.377204	0.022195			0.044706	-0.032741
0.378037	0.022719			0.045539	-0.032169
0.378869	0.021167			0.046372	-0.029116
0.379702	0.019712			0.047205	-0.029351
0.380535	0.017229			0.048038	-0.029029
0.381368	0.016438			0.048871	-0.031785
0.382201	0.015076			0.049703	-0.03234
0.383034	0.015778			0.050536	-0.03419
0.383867	0.012705			0.051369	-0.034879
0.3847	0.01097			0.052202	-0.034817
0.385533	0.011478			0.053035	-0.033619
0.386366	0.011671			0.053868	-0.035089
0.387199	0.012476			0.054701	-0.035119
0.388032	0.012867			0.055534	-0.035331
0.388865	0.012435			0.056367	-0.035759
0.389697	0.012442			0.0572	-0.037038
0.39053	0.013481			0.058033	-0.037116
0.391363	0.012693			0.058866	-0.035852
0.392196	0.01051			0.059699	-0.033306
0.393029	0.007465			0.060532	-0.034394
0.393862	0.006035			0.061365	-0.033071
0.394695	0.005251			0.062197	-0.034956
0.395528	0.004277			0.06303	-0.034891
0.396361	0.004217			0.063863	-0.036533
0.397194	0.003754			0.064696	-0.037278
0.398027	0.002959			0.065529	-0.037436
0.39886	0.002718			0.066362	-0.036934
0.399693	0.003473			0.067195	-0.039108
0.400525	0.004457			0.068028	-0.040944
0.401358	0.006247			0.068861	-0.041895
0.402191	0.005963			0.069694	-0.04
0.403024	0.006595			0.070527	-0.038421
0.403857	0.00726			0.07136	-0.03779
0.40469	0.009126			0.072193	-0.037543
0.405523	0.009488			0.073026	-0.037031
0.406356	0.010399			0.073859	-0.036812
0.407189	0.011368			0.074691	-0.036111
0.408022	0.009975			0.075524	-0.03629
0.408855	0.010886			0.076357	-0.035705
0.409688	0.010124			0.07719	-0.035741
0.410521	0.009765			0.078023	-0.035554
0.411353	0.008588			0.078856	-0.035514
0.412186	0.010113			0.079689	-0.036007
0.413019	0.011059			0.080522	-0.038239
0.413852	0.012387			0.081355	-0.039976
0.414685	0.011974			0.082188	-0.041717
0.415518	0.010887			0.083021	-0.043442
0.416351	0.011122			0.083854	-0.044165
0.417184	0.01131			0.084687	-0.042246
0.418017	0.01082			0.08552	-0.04057
0.41885	0.008749			0.086353	-0.03854
0.419683	0.007196			0.087185	-0.037821
0.420516	0.006835			0.088018	-0.037203
0.421349	0.00647			0.088851	-0.035508
0.422181	0.005126			0.089684	-0.033632
0.423014	0.005685			0.090517	-0.034068
0.423847	0.00457			0.09135	-0.034193
0.42468	0.005128			0.092183	-0.033356
0.425513	0.004176			0.093016	-0.033155
0.426346	0.002437			0.093849	-0.0333
0.427179	0.000215			0.094682	-0.033732
0.428012	-0.001834			0.095515	-0.034627
0.428845	-0.001285			0.096348	-0.034691
0.429678	-0.003951			0.097181	-0.035409
0.430511	-0.00424			0.098014	-0.036187
0.431344	-0.004883			0.098847	-0.034756
0.432177	-0.003265			0.099679	-0.033235
0.433009	-0.002654			0.100512	-0.03348
0.433842	-0.00204			0.101345	-0.033175
0.434675	-0.001949			0.102178	-0.032506
0.435508	-0.000688			0.103011	-0.031527
0.436341	-0.001029			0.103844	-0.031956
0.437174	-0.00248			0.104677	-0.032997
0.438007	-0.003587			0.10551	-0.033304
0.43884	-0.003502			0.106343	-0.035153
0.439673	-0.001459			0.107176	-0.037303
0.440506	-0.0007			0.108009	-0.03913
0.441339	-0.000579			0.108842	-0.039431
0.442172	-0.000809			0.109675	-0.03951
0.443005	-0.000812			0.110508	-0.040569
0.443837	-0.001555			0.111341	-0.041763
0.44467	-0.001272			0.112173	-0.043496
0.445503	-0.001975			0.113006	-0.044356
0.446336	-0.002965			0.113839	-0.046229
0.447169	-0.002324			0.114672	-0.046981
0.448002	-0.002521			0.115505	-0.047009
0.448835	-0.002294			0.116338	-0.046967
0.449668	-0.001069			0.117171	-0.045896
0.450501	0.00036			0.118004	-0.044534
0.451334	0.001338			0.118837	-0.043352
0.452167	0.001881			0.11967	-0.043707
0.453	0.001533			0.120503	-0.045762
0.453833	0.001021			0.121336	-0.046224
0.454665	4.7e-05			0.122169	-0.044855
0.455498	0.000267			0.123002	-0.042401
0.456331	-0.000136			0.123835	-0.042614
0.457164	0.000482			0.124667	-0.042083
0.457997	0.001389			0.1255	-0.041605
0.45883	-6.8e-05			0.126333	-0.040945
0.459663	-0.000859			0.127166	-0.040511
0.460496	-0.001412			0.127999	-0.040257
0.461329	-0.00184			0.128832	-0.039571
0.462162	-0.003262			0.129665	-0.038974
0.462995	-0.004164			0.130498	-0.03938
0.463828	-0.005079			0.131331	-0.038731
0.464661	-0.004312			0.132164	-0.037928
0.465493	-0.004755			0.132997	-0.036796
0.466326	-0.007014			0.13383	-0.036993
0.467159	-0.007407			0.134663	-0.035385
0.467992	-0.007468			0.135496	-0.035007
0.468825	-0.006529			0.136329	-0.035147
0.469658	-0.007327			0.137161	-0.034904
0.470491	-0.010225			0.137994	-0.03578
0.471324	-0.013803			0.138827	-0.037532
0.472157	-0.01691			0.13966	-0.037402
0.47299	-0.01716			0.140493	-0.037128
0.473823	-0.01773			0.141326	-0.036216
0.474656	-0.018121			0.142159	-0.036142
0.475489	-0.0177			0.142992	-0.037821
0.476321	-0.018096			0.143825	-0.03995
0.477154	-0.019972			0.144658	-0.039857
0.477987	-0.021638			0.145491	-0.039574
0.47882	-0.021947			0.146324	-0.038479
0.479653	-0.020029			0.147157	-0.038394
0.480486	-0.019326			0.14799	-0.037688
0.481319	-0.021254			0.148823	-0.037925
0.482152	-0.020234			0.149655	-0.037491
0.482985	-0.020099			0.150488	-0.037135
0.483818	-0.020317			0.151321	-0.037208
0.484651	-0.020106			0.152154	-0.036632
0.485484	-0.021574			0.152987	-0.037468
0.486317	-0.021787			0.15382	-0.038531
0.48715	-0.021185			0.154653	-0.038915
0.487982	-0.021212			0.155486	-0.040194
0.488815	-0.019796			0.156319	-0.039892
0.489648	-0.019085			0.157152	-0.040556
0.490481	-0.018696			0.157985	-0.040871
0.491314	-0.018519			0.158818	-0.040438
0.492147	-0.016632			0.159651	-0.041077
0.49298	-0.015938			0.160484	-0.043488
0.493813	-0.017075			0.161317	-0.044771
0.494646	-0.018608			0.162149	-0.044313
0.495479	-0.020463			0.162982	-0.044261
0.496312	-0.021679			0.163815	-0.04465
0.497145	-0.022087			0.164648	-0.044906
0.497977	-0.02147			0.165481	-0.045139
0.49881	-0.019618			0.166314	-0.045866
0.499643	-0.018671			0.167147	-0.046921
0.500476	-0.019106			0.16798	-0.046698
0.501309	-0.018941			0.168813	-0.047229
0.502142	-0.018259			0.169646	-0.047205
0.502975	-0.019059			0.170479	-0.046602
0.503808	-0.018523			0.171312	-0.045619
0.504641	-0.017618			0.172145	-0.045268
0.505474	-0.01656			0.172978	-0.046688
0.506307	-0.016059			0.173811	-0.046509
0.50714	-0.015594			0.174643	-0.045478
0.507973	-0.015051			0.175476	-0.043532
0.508806	-0.015199			0.176309	-0.040694
0.509638	-0.017277			0.177142	-0.040456
0.510471	-0.019285			0.177975	-0.039167
0.511304	-0.020488			0.178808	-0.03766
0.512137	-0.020203			0.179641	-0.037468
0.51297	-0.020673			0.180474	-0.036615
0.513803	-0.019206			0.181307	-0.035306
0.514636	-0.015949			0.18214	-0.034037
0.515469	-0.014361			0.182973	-0.034243
0.516302	-0.014478			0.183806	-0.033954
0.517135	-0.014624			0.184639	-0.033716
0.517968	-0.01389			0.185472	-0.034304
0.518801	-0.013493			0.186305	-0.034798
0.519634	-0.01485			0.187137	-0.035239
0.520466	-0.016			0.18797	-0.036379
0.521299	-0.01626			0.188803	-0.038725
0.522132	-0.017314			0.189636	-0.039175
0.522965	-0.016717			0.190469	-0.039252
0.523798	-0.016447			0.191302	-0.039815
0.524631	-0.016475			0.192135	-0.040615
0.525464	-0.01693			0.192968	-0.041088
0.526297	-0.017949			0.193801	-0.041361
0.52713	-0.016747			0.194634	-0.041914
0.527963	-0.016529			0.195467	-0.043553
0.528796	-0.015762			0.1963	-0.044943
0.529629	-0.013287			0.197133	-0.04643
0.530462	-0.011671			0.197966	-0.045775
0.531294	-0.010501			0.198799	-0.04578
0.532127	-0.007024			0.199631	-0.045461
0.53296	-0.006115			0.200464	-0.046579
0.533793	-0.005874			0.201297	-0.047979
0.534626	-0.006822			0.20213	-0.047913
0.535459	-0.00953			0.202963	-0.048982
0.536292	-0.009389			0.203796	-0.04983
0.537125	-0.007891			0.204629	-0.050308
0.537958	-0.006915			0.205462	-0.051159
0.538791	-0.007009			0.206295	-0.050115
0.539624	-0.007487			0.207128	-0.048925
0.540457	-0.008342			0.207961	-0.048341
0.541289	-0.008009			0.208794	-0.047538
0.542122	-0.008381			0.209627	-0.048001
0.542955	-0.008938			0.21046	-0.049114
0.543788	-0.008763			0.211293	-0.049657
0.544621	-0.010541			0.212125	-0.050614
0.545454	-0.011953			0.212958	-0.051343
0.546287	-0.011552			0.213791	-0.050565
0.54712	-0.010459			0.214624	-0.050861
0.547953	-0.010262			0.215457	-0.050483
0.548786	-0.010559			0.21629	-0.049289
0.549619	-0.011036			0.217123	-0.048864
0.550452	-0.012218			0.217956	-0.049509
0.551285	-0.013522			0.218789	-0.050322
0.552117	-0.015474			0.219622	-0.050909
0.55295	-0.018101			0.220455	-0.05227
0.553783	-0.01944			0.221288	-0.052771
0.554616	-0.018406			0.222121	-0.051505
0.555449	-0.017585			0.222954	-0.051038
0.556282	-0.017191			0.223787	-0.050316
0.557115	-0.017165			0.224619	-0.050379
0.557948	-0.016943			0.225452	-0.049926
0.558781	-0.018243			0.226285	-0.049145
0.559614	-0.019684			0.227118	-0.050745
0.560447	-0.019779			0.227951	-0.052466
0.56128	-0.017844			0.228784	-0.052719
0.562113	-0.017188			0.229617	-0.052765
0.562945	-0.017021			0.23045	-0.052052
0.563778	-0.015307			0.231283	-0.050438
0.564611	-0.015569			0.232116	-0.050898
0.565444	-0.015809			0.232949	-0.051603
0.566277	-0.0149			0.233782	-0.050732
0.56711	-0.014002			0.234615	-0.051758
0.567943	-0.014681			0.235448	-0.051987
0.568776	-0.016213			0.236281	-0.051602
0.569609	-0.01651			0.237113	-0.051304
0.570442	-0.016051			0.237946	-0.051721
0.571275	-0.015928			0.238779	-0.05207
0.572108	-0.015623			0.239612	-0.051621
0.572941	-0.013286			0.240445	-0.050872
0.573774	-0.012189			0.241278	-0.051134
0.574606	-0.012125			0.242111	-0.051882
0.575439	-0.013919			0.242944	-0.053503
0.576272	-0.015015			0.243777	-0.054915
0.577105	-0.0158			0.24461	-0.054705
0.577938	-0.015803			0.245443	-0.053664
0.578771	-0.016671			0.246276	-0.054216
0.579604	-0.017494			0.247109	-0.054016
0.580437	-0.017506			0.247942	-0.052749
0.58127	-0.01731			0.248775	-0.052906
0.582103	-0.019164			0.249607	-0.052946
0.582936	-0.019669			0.25044	-0.053157
0.583769	-0.020642			0.251273	-0.053775
0.584602	-0.022392			0.252106	-0.054837
0.585434	-0.022802			0.252939	-0.053671
0.586267	-0.02136			0.253772	-0.051315
0.5871	-0.020776			0.254605	-0.05133
0.587933	-0.02239			0.255438	-0.050427
0.588766	-0.023018			0.256271	-0.050706
0.589599	-0.023688			0.257104	-0.052181
0.590432	-0.024101			0.257937	-0.053665
0.591265	-0.025922			0.25877	-0.054581
0.592098	-0.026455			0.259603	-0.054531
0.592931	-0.026949			0.260436	-0.056044
0.593764	-0.027265			0.261268	-0.05868
0.594597	-0.028085			0.262101	-0.058468
0.59543	-0.028984			0.262934	-0.05687
0.596262	-0.028409			0.263767	-0.055373
0.597095	-0.028012			0.2646	-0.054598
0.597928	-0.028088			0.265433	-0.056543
0.598761	-0.027575			0.266266	-0.057973
0.599594	-0.026396			0.267099	-0.058057
0.600427	-0.024618			0.267932	-0.058172
0.60126	-0.02444			0.268765	-0.057978
0.602093	-0.022342			0.269598	-0.056298
0.602926	-0.02027			0.270431	-0.05593
0.603759	-0.020713			0.271264	-0.054499
0.604592	-0.020792			0.272097	-0.052419
0.605425	-0.020861			0.27293	-0.050955
0.606258	-0.020533			0.273763	-0.051437
0.60709	-0.019717			0.274595	-0.054483
0.607923	-0.019152			0.275428	-0.056314
0.608756	-0.01864			0.276261	-0.057153
0.609589	-0.018609			0.277094	-0.056516
0.610422	-0.01843			0.277927	-0.057452
0.611255	-0.017991			0.27876	-0.057025
0.612088	-0.016431			0.279593	-0.05638
0.612921	-0.01492			0.280426	-0.056382
0.613754	-0.013752			0.281259	-0.055655
0.614587	-0.01412			0.282092	-0.054429
0.61542	-0.014104			0.282925	-0.054877
0.616253	-0.012589			0.283758	-0.055512
0.617086	-0.011218			0.284591	-0.056771
0.617918	-0.011201			0.285424	-0.055909
0.618751	-0.010891			0.286256	-0.055205
0.619584	-0.012498			0.287089	-0.055199
0.620417	-0.014467			0.287922	-0.05572
0.62125	-0.014973			0.288755	-0.055465
0.622083	-0.01545			0.289588	-0.055932
0.622916	-0.017834			0.290421	-0.055717
0.623749	-0.01939			0.291254	-0.055205
0.624582	-0.019817			0.292087	-0.054964
0.625415	-0.019527			0.29292	-0.055074
0.626248	-0.019624			0.293753	-0.056574
0.627081	-0.020616			0.294586	-0.056647
0.627913	-0.021843			0.295419	-0.054075
0.628747	-0.022943			0.296252	-0.052947
0.629579	-0.02108			0.297085	-0.052361
0.630412	-0.019963			0.297918	-0.052083
0.631245	-0.020014			0.298751	-0.051312
0.632078	-0.018861			0.299583	-0.050225
0.632911	-0.020017			0.300416	-0.048423
0.633744	-0.021258			0.301249	-0.047313
0.634577	-0.022877			0.302082	-0.046984
0.63541	-0.0234			0.302915	-0.046223
0.636243	-0.02246			0.303748	-0.044938
0.637076	-0.022649			0.304581	-0.043799
0.637909	-0.02317			0.305414	-0.042685
0.638741	-0.02216			0.306247	-0.044642
0.639574	-0.023545			0.30708	-0.043678
0.640407	-0.023572			0.307913	-0.042311
0.64124	-0.024302			0.308746	-0.041509
0.642073	-0.025613			0.309579	-0.04098
0.642906	-0.025796			0.310412	-0.040287
0.643739	-0.025735			0.311244	-0.041105
0.644572	-0.02557			0.312077	-0.04184
0.645405	-0.025039			0.31291	-0.0412
0.646238	-0.0247			0.313743	-0.039762
0.647071	-0.024212			0.314576	-0.037703
0.647904	-0.023407			0.315409	-0.036183
0.648737	-0.023227			0.316242	-0.036925
0.64957	-0.023456			0.317075	-0.036322
0.650402	-0.02512			0.317908	-0.035613
0.651235	-0.025767			0.318741	-0.034147
0.652068	-0.024222			0.319574	-0.030453
0.652901	-0.024135			0.320407	-0.03063
0.653734	-0.023714			0.32124	-0.030389
0.654567	-0.023681			0.322073	-0.030085
0.6554	-0.022466			0.322906	-0.029556
0.656233	-0.020382			0.323739	-0.029095
0.657066	-0.020654			0.324571	-0.02713
0.657899	-0.021387			0.325404	-0.025478
0.658732	-0.021584			0.326237	-0.024105
0.659565	-0.022872			0.32707	-0.020343
0.660398	-0.021888			0.327903	-0.017104
0.66123	-0.020539			0.328736	-0.014574
0.662063	-0.018175			0.329569	-0.011837
0.662896	-0.016683			0.330402	-0.009683
0.663729	-0.017238			0.331235	-0.006747
0.664562	-0.017282			0.332068	-0.003691
0.665395	-0.016668			0.332901	-0.000339
0.666228	-0.01645			0.333734	0.002109
0.667061	-0.016469			0.334567	0.003391
0.667894	-0.016082			0.3354	0.005216
0.668727	-0.017167			0.336232	0.007964
0.66956	-0.018308			0.337065	0.011112
0.670393	-0.01913			0.337898	0.013347
0.671226	-0.019177			0.338731	0.015134
0.672058	-0.018587			0.339564	0.016312
0.672891	-0.019548			0.340397	0.01683
0.673724	-0.021883			0.34123	0.017319
0.674557	-0.022086			0.342063	0.016792
0.67539	-0.022507			0.342896	0.017444
0.676223	-0.024077			0.343729	0.020029
0.677056	-0.02542			0.344562	0.021912
0.677889	-0.026173			0.345395	0.020332
0.678722	-0.026225			0.346228	0.019968
0.679555	-0.025658			0.347061	0.021658
0.680388	-0.02479			0.347894	0.020723
0.681221	-0.025219			0.348727	0.018461
0.682054	-0.024358			0.349559	0.015775
0.682886	-0.025139			0.350392	0.014139
0.683719	-0.025143			0.351225	0.012625
0.684552	-0.024455			0.352058	0.010296
0.685385	-0.024168			0.352891	0.008199
0.686218	-0.024797			0.353724	0.007364
0.687051	-0.023938			0.354557	0.00563
0.687884	-0.025044			0.35539	0.004552
0.688717	-0.025833			0.356223	0.00339
0.68955	-0.024219			0.357056	0.00199
0.690383	-0.02355			0.357889	-0.000474
0.691216	-0.023638			0.358722	-0.000439
0.692049	-0.025086			0.359555	-0.00124
0.692882	-0.025455			0.360388	-0.002244
0.693714	-0.024451			0.36122	-0.002984
0.694547	-0.024812			0.362053	-0.002652
0.69538	-0.02481			0.362886	-0.001115
0.696213	-0.024762			0.363719	-0.000985
0.697046	-0.025359			0.364552	-0.002967
0.697879	-0.026647			0.365385	-0.004581
0.698712	-0.027022			0.366218	-0.004638
0.699545	-0.02772			0.367051	-0.005633
0.700378	-0.028831			0.367884	-0.007287
0.701211	-0.030074			0.368717	-0.006878
0.702044	-0.031379			0.36955	-0.007943
0.702877	-0.031917			0.370383	-0.006575
0.70371	-0.03209			0.371216	-0.006871
0.704543	-0.032314			0.372049	-0.005562
0.705375	-0.030818			0.372882	-0.004864
0.706208	-0.031452			0.373715	-0.006532
0.707041	-0.030433			0.374547	-0.007965
0.707874	-0.030435			0.37538	-0.00848
0.708707	-0.030566			0.376213	-0.010085
0.70954	-0.0305			0.377046	-0.011577
0.710373	-0.030456			0.377879	-0.013336
0.711206	-0.029279			0.378712	-0.013166
0.712039	-0.028553			0.379545	-0.014383
0.712872	-0.02844			0.380378	-0.01617
0.713705	-0.028393			0.381211	-0.016123
0.714538	-0.029372			0.382044	-0.017558
0.715371	-0.02871			0.382877	-0.01717
0.716203	-0.027493			0.38371	-0.0195
0.717036	-0.026885			0.384543	-0.020328
0.717869	-0.025254			0.385376	-0.02183
0.718702	-0.024808			0.386208	-0.022602
0.719535	-0.024718			0.387041	-0.021488
0.720368	-0.024014			0.387874	-0.021418
0.721201	-0.023382			0.388707	-0.022445
0.722034	-0.022171			0.38954	-0.023042
0.722867	-0.02001			0.390373	-0.021533
0.7237	-0.019239			0.391206	-0.021561
0.724533	-0.019594			0.392039	-0.022874
0.725366	-0.019669			0.392872	-0.02522
0.726199	-0.021409			0.393705	-0.02655
0.727031	-0.023736			0.394538	-0.026572
0.727864	-0.024578			0.395371	-0.027748
0.728697	-0.024507			0.396204	-0.028494
0.72953	-0.024787			0.397037	-0.028491
0.730363	-0.024272			0.39787	-0.028771
0.731196	-0.024595			0.398702	-0.028014
0.732029	-0.026162			0.399535	-0.026915
0.732862	-0.025853			0.400368	-0.027426
0.733695	-0.024577			0.401201	-0.028557
0.734528	-0.02402			0.402034	-0.029822
0.735361	-0.024477			0.402867	-0.030098
0.736194	-0.02433			0.4037	-0.031407
0.737027	-0.02586			0.404533	-0.031375
0.737859	-0.027679			0.405366	-0.031656
0.738692	-0.030343			0.406199	-0.030817
0.739525	-0.029716			0.407032	-0.029854
0.740358	-0.029139			0.407865	-0.030834
0.741191	-0.029054			0.408698	-0.031997
0.742024	-0.028896			0.409531	-0.032659
0.742857	-0.028838			0.410364	-0.034105
0.74369	-0.029878			0.411197	-0.03563
0.744523	-0.03081			0.412029	-0.03672
0.745356	-0.030265			0.412862	-0.036719
0.746189	-0.029807			0.413695	-0.037319
0.747022	-0.028783			0.414528	-0.037831
0.747854	-0.026624			0.415361	-0.037603
0.748687	-0.027101			0.416194	-0.036774
0.74952	-0.02791			0.417027	-0.036437
0.750353	-0.02743			0.41786	-0.036773
0.751186	-0.028647			0.418693	-0.036683
0.752019	-0.028762			0.419526	-0.037951
0.752852	-0.02891			0.420359	-0.040005
0.753685	-0.029584			0.421192	-0.040107
0.754518	-0.0307			0.422025	-0.038883
0.755351	-0.032436			0.422858	-0.038054
0.756184	-0.033649			0.42369	-0.038044
0.757017	-0.034833			0.424523	-0.038075
0.75785	-0.03468			0.425356	-0.039138
0.758682	-0.033296			0.426189	-0.037875
0.759515	-0.030974			0.427022	-0.038816
0.760348	-0.030903			0.427855	-0.038997
0.761181	-0.031532			0.428688	-0.039063
0.762014	-0.031921			0.429521	-0.038517
0.762847	-0.031996			0.430354	-0.037861
0.76368	-0.033202			0.431187	-0.037395
0.764513	-0.03435			0.43202	-0.037885
0.765346	-0.034197			0.432853	-0.039038
0.766179	-0.034014			0.433686	-0.039029
0.767012	-0.033538			0.434519	-0.037806
0.767845	-0.033117			0.435352	-0.038838
0.768678	-0.033577			0.436184	-0.038451
0.769511	-0.033974			0.437017	-0.039607
0.770343	-0.034006			0.43785	-0.040337
0.771176	-0.033632			0.438683	-0.040029
0.772009	-0.03172			0.439516	-0.039359
0.772842	-0.03016			0.440349	-0.038268
0.773675	-0.029498			0.441182	-0.03655
0.774508	-0.028871			0.442015	-0.035956
0.775341	-0.02884			0.442848	-0.036188
0.776174	-0.028885			0.443681	-0.036749
0.777007	-0.027412			0.444514	-0.037058
0.77784	-0.026354			0.445347	-0.03623
0.778673	-0.025423			0.44618	-0.035123
0.779506	-0.025501			0.447013	-0.036284
0.780339	-0.025562			0.447846	-0.036092
0.781171	-0.025387			0.448678	-0.036247
0.782004	-0.025182			0.449511	-0.036653
0.782837	-0.025097			0.450344	-0.036778
0.78367	-0.026621			0.451177	-0.036731
0.784503	-0.026139			0.45201	-0.035306
0.785336	-0.025549			0.452843	-0.034811
0.786169	-0.02654			0.453676	-0.034238
0.787002	-0.027738			0.454509	-0.034186
0.787835	-0.02807			0.455342	-0.03497
0.788668	-0.028768			0.456175	-0.033959
0.789501	-0.029212			0.457008	-0.034411
0.790334	-0.028796			0.457841	-0.034493
0.791167	-0.0293			0.458674	-0.034424
0.791999	-0.03037			0.459507	-0.035
0.792832	-0.031546			0.46034	-0.035216
0.793665	-0.031889			0.461173	-0.036111
0.794498	-0.031449			0.462005	-0.037414
0.795331	-0.031494			0.462838	-0.037119
0.796164	-0.030907			0.463671	-0.036218
0.796997	-0.030102			0.464504	-0.037085
0.79783	-0.029631			0.465337	-0.038305
0.798663	-0.03024			0.46617	-0.041046
0.799496	-0.032271			0.467003	-0.043294
0.800329	-0.032314			0.467836	-0.04474
0.801162	-0.032575			0.468669	-0.044902
0.801995	-0.03328			0.469502	-0.04558
0.802827	-0.033924			0.470335	-0.046036
0.80366	-0.033282			0.471168	-0.045746
0.804493	-0.031475			0.472001	-0.046416
0.805326	-0.030507			0.472834	-0.04805
0.806159	-0.029688			0.473666	-0.048539
0.806992	-0.028797			0.474499	-0.049124
0.807825	-0.027994			0.475332	-0.048097
0.808658	-0.029104			0.476165	-0.04787
0.809491	-0.029204			0.476998	-0.048678
0.810324	-0.028496			0.477831	-0.048036
0.811157	-0.028232			0.478664	-0.049097
0.81199	-0.025859			0.479497	-0.049832
0.812823	-0.025153			0.48033	-0.048206
0.813655	-0.024996			0.481163	-0.046825
0.814488	-0.025726			0.481996	-0.046343
0.815321	-0.027792			0.482829	-0.045809
0.816154	-0.029219			0.483662	-0.045618
0.816987	-0.029299			0.484495	-0.04581
0.81782	-0.029542			0.485328	-0.045119
0.818653	-0.029521			0.48616	-0.044663
0.819486	-0.029175			0.486993	-0.044119
0.820319	-0.028222			0.487826	-0.042128
0.821152	-0.027802			0.488659	-0.040595
0.821985	-0.027253			0.489492	-0.040669
0.822818	-0.025603			0.490325	-0.039861
0.823651	-0.024389			0.491158	-0.039848
0.824484	-0.024047			0.491991	-0.039614
0.825316	-0.023944			0.492824	-0.039011
0.826149	-0.02431			0.493657	-0.038935
0.826982	-0.025147			0.49449	-0.039618
0.827815	-0.026053			0.495323	-0.039666
0.828648	-0.0275			0.496156	-0.040504
0.829481	-0.02743			0.496989	-0.042091
0.830314	-0.026055			0.497822	-0.042432
0.831147	-0.025671			0.498654	-0.041662
0.83198	-0.025793			0.499487	-0.039269
0.832813	-0.027541			0.50032	-0.038215
0.833646	-0.029052			0.501153	-0.039742
0.834478	-0.029046			0.501986	-0.042767
0.835312	-0.028082			0.502819	-0.044373
0.836144	-0.026191			0.503652	-0.045132
0.836977	-0.025107			0.504485	-0.046364
0.83781	-0.025456			0.505318	-0.047505
0.838643	-0.025678			0.506151	-0.049096
0.839476	-0.025217			0.506984	-0.050058
0.840309	-0.024315			0.507817	-0.049172
0.841142	-0.023241			0.50865	-0.049367
0.841975	-0.02296			0.509483	-0.050161
0.842808	-0.023905			0.510316	-0.050297
0.843641	-0.024712			0.511149	-0.049726
0.844474	-0.025175			0.511981	-0.048972
0.845307	-0.026892			0.512814	-0.049631
0.846139	-0.027247			0.513647	-0.05004
0.846972	-0.026095			0.51448	-0.049139
0.847805	-0.025894			0.515313	-0.049555
0.848638	-0.024601			0.516146	-0.050257
0.849471	-0.022872			0.516979	-0.049403
0.850304	-0.023453			0.517812	-0.047608
0.851137	-0.025485			0.518645	-0.046422
0.85197	-0.026727			0.519478	-0.047509
0.852803	-0.026816			0.520311	-0.049841
0.853636	-0.024872			0.521144	-0.049492
0.854469	-0.024512			0.521977	-0.049749
0.855302	-0.025111			0.52281	-0.049329
0.856135	-0.026713			0.523642	-0.049756
0.856967	-0.028057			0.524475	-0.050761
0.8578	-0.029242			0.525308	-0.051079
0.858633	-0.029533			0.526141	-0.051384
0.859466	-0.029065			0.526974	-0.050008
0.860299	-0.029425			0.527807	-0.049876
0.861132	-0.02949			0.52864	-0.050072
0.861965	-0.029754			0.529473	-0.051228
0.862798	-0.030188			0.530306	-0.052066
0.863631	-0.030985			0.531139	-0.053084
0.864464	-0.031601			0.531972	-0.054722
0.865297	-0.032089			0.532805	-0.054801
0.86613	-0.031539			0.533638	-0.054681
0.866963	-0.032929			0.534471	-0.055703
0.867795	-0.034511			0.535304	-0.056413
0.868628	-0.035103			0.536136	-0.055087
0.869461	-0.035578			0.536969	-0.05441
0.870294	-0.036815			0.537802	-0.056106
0.871127	-0.037975			0.538635	-0.057968
0.87196	-0.037907			0.539468	-0.059534
0.872793	-0.037384			0.540301	-0.059117
0.873626	-0.037255			0.541134	-0.058212
0.874459	-0.038349			0.541967	-0.05862
0.875292	-0.038843			0.5428	-0.057588
0.876125	-0.037871			0.543633	-0.057957
0.876958	-0.038176			0.544466	-0.057579
0.877791	-0.037833			0.545299	-0.056648
0.878623	-0.036392			0.546132	-0.055864
0.879456	-0.035571			0.546965	-0.05536
0.880289	-0.035744			0.547798	-0.055295
0.881122	-0.03721			0.548631	-0.05496
0.881955	-0.039065			0.549463	-0.054601
0.882788	-0.039445			0.550296	-0.053671
0.883621	-0.038898			0.551129	-0.052028
0.884454	-0.038166			0.551962	-0.050043
0.885287	-0.037906			0.552795	-0.048614
0.88612	-0.037483			0.553628	-0.048685
0.886953	-0.035922			0.554461	-0.048872
0.887786	-0.033833			0.555294	-0.04917
0.888619	-0.03217			0.556127	-0.050693
0.889452	-0.031338			0.55696	-0.052281
0.890284	-0.030856			0.557793	-0.053807
0.891117	-0.030767			0.558626	-0.053973
0.89195	-0.030263			0.559459	-0.053222
0.892783	-0.029914			0.560292	-0.053985
0.893616	-0.030353			0.561125	-0.054844
0.894449	-0.031131			0.561957	-0.055967
0.895282	-0.030838			0.56279	-0.055749
0.896115	-0.031089			0.563623	-0.055149
0.896948	-0.03249			0.564456	-0.05527
0.897781	-0.033428			0.565289	-0.055773
0.898614	-0.033985			0.566122	-0.055902
0.899447	-0.034913			0.566955	-0.055955
0.90028	-0.035644			0.567788	-0.056175
0.901112	-0.035045			0.568621	-0.056722
0.901945	-0.033772			0.569454	-0.057429
0.902778	-0.033565			0.570287	-0.057147
0.903611	-0.035215			0.57112	-0.056906
0.904444	-0.036451			0.571953	-0.058323
0.905277	-0.036109			0.572786	-0.060332
0.90611	-0.035532			0.573618	-0.061531
0.906943	-0.035496			0.574451	-0.061374
0.907776	-0.037507			0.575284	-0.060662
0.908609	-0.040816			0.576117	-0.059512
0.909442	-0.042528			0.57695	-0.058118
0.910275	-0.043387			0.577783	-0.057266
0.911108	-0.043907			0.578616	-0.055778
0.91194	-0.04377			0.579449	-0.054513
0.912773	-0.042902			0.580282	-0.053827
0.913606	-0.042155			0.581115	-0.052537
0.914439	-0.04136			0.581948	-0.05365
0.915272	-0.040901			0.582781	-0.053716
0.916105	-0.041739			0.583614	-0.05338
0.916938	-0.041695			0.584447	-0.053445
0.917771	-0.040825			0.58528	-0.053356
0.918604	-0.039769			0.586112	-0.05235
0.919437	-0.038953			0.586945	-0.051733
0.92027	-0.038176			0.587778	-0.05217
0.921103	-0.03718			0.588611	-0.052238
0.921936	-0.037187			0.589444	-0.050943
0.922768	-0.037819			0.590277	-0.049673
0.923601	-0.036526			0.59111	-0.05041
0.924434	-0.035413			0.591943	-0.050351
0.925267	-0.033292			0.592776	-0.048343
0.9261	-0.032769			0.593609	-0.047962
0.926933	-0.034419			0.594442	-0.047566
0.927766	-0.034802			0.595275	-0.048295
0.928599	-0.034715			0.596108	-0.049661
0.929432	-0.033185			0.596941	-0.05128
0.930265	-0.032625			0.597773	-0.053276
0.931098	-0.032703			0.598607	-0.053517
0.931931	-0.032057			0.599439	-0.053718
0.932763	-0.033841			0.600272	-0.056157
0.933596	-0.034407			0.601105	-0.058582
0.934429	-0.035101			0.601938	-0.059399
0.935262	-0.035786			0.602771	-0.058589
0.936095	-0.035705			0.603604	-0.057599
0.936928	-0.03536			0.604437	-0.059151
0.937761	-0.03658			0.60527	-0.06142
0.938594	-0.037547			0.606103	-0.061697
0.939427	-0.037126			0.606936	-0.061272
0.94026	-0.038625			0.607769	-0.062336
0.941093	-0.039789			0.608602	-0.062447
0.941926	-0.040979			0.609435	-0.062222
0.942759	-0.041763			0.610268	-0.063101
0.943591	-0.041985			0.6111	-0.063396
0.944424	-0.042232			0.611933	-0.06212
0.945257	-0.042789			0.612766	-0.061765
0.94609	-0.045086			0.613599	-0.06293
0.946923	-0.046474			0.614432	-0.063911
0.947756	-0.045299			0.615265	-0.063241
0.948589	-0.043755			0.616098	-0.062327
0.949422	-0.042301			0.616931	-0.061969
0.950255	-0.042171			0.617764	-0.060647
0.951088	-0.043089			0.618597	-0.058006
0.951921	-0.044654			0.61943	-0.057088
0.952754	-0.045089			0.620263	-0.058424
0.953587	-0.043905			0.621096	-0.05809
0.954419	-0.043766			0.621929	-0.05743
0.955252	-0.044151			0.622762	-0.057802
0.956085	-0.044763			0.623594	-0.058251
0.956918	-0.045328			0.624427	-0.058086
0.957751	-0.045477			0.62526	-0.057306
0.958584	-0.043529			0.626093	-0.057223
0.959417	-0.042416			0.626926	-0.058345
0.96025	-0.042625			0.627759	-0.058756
0.961083	-0.04205			0.628592	-0.058865
0.961916	-0.042654			0.629425	-0.059689
0.962749	-0.042611			0.630258	-0.05938
0.963582	-0.042552			0.631091	-0.058251
0.964415	-0.042622			0.631924	-0.059123
0.965248	-0.042439			0.632757	-0.061057
0.96608	-0.041927			0.63359	-0.062712
0.966913	-0.04077			0.634423	-0.063572
0.967746	-0.040699			0.635256	-0.063904
0.968579	-0.041768			0.636088	-0.065946
0.969412	-0.043698			0.636921	-0.068244
0.970245	-0.045439			0.637754	-0.068826
0.971078	-0.045451			0.638587	-0.068967
0.971911	-0.043799			0.63942	-0.069648
0.972744	-0.042942			0.640253	-0.070578
0.973577	-0.042978			0.641086	-0.069657
0.97441	-0.042855			0.641919	-0.068253
0.975243	-0.042643			0.642752	-0.067606
0.976076	-0.042444			0.643585	-0.067308
0.976908	-0.042203			0.644418	-0.067094
0.977741	-0.041389			0.645251	-0.067469
0.978574	-0.041773			0.646084	-0.066663
0.979407	-0.041214			0.646917	-0.066182
0.98024	-0.042432			0.647749	-0.064917
0.981073	-0.042479			0.648583	-0.06543
0.981906	-0.041867			0.649415	-0.065506
0.982739	-0.041512			0.650248	-0.06393
0.983572	-0.041461			0.651081	-0.06475
0.984405	-0.042181			0.651914	-0.066444
0.985238	-0.042889			0.652747	-0.066924
0.986071	-0.04491			0.65358	-0.066645
0.986904	-0.045484			0.654413	-0.066169
0.987736	-0.045983			0.655246	-0.065515
0.988569	-0.04579			0.656079	-0.065587
0.989402	-0.046137			0.656912	-0.064626
0.990235	-0.046579			0.657745	-0.062814
0.991068	-0.045822			0.658578	-0.061014
0.991901	-0.046018			0.659411	-0.061046
0.992734	-0.046934			0.660244	-0.06189
0.993567	-0.048295			0.661076	-0.061749
0.9944	-0.048953			0.661909	-0.060897
0.995233	-0.049287			0.662742	-0.061405
0.996066	-0.049695			0.663575	-0.062965
0.996899	-0.049971			0.664408	-0.063855
0.997732	-0.050856			0.665241	-0.063829
0.998564	-0.051463			0.666074	-0.063738
0.999397	-0.051278			0.666907	-0.064523
1.00023	-0.051676			0.66774	-0.065112
1.00106	-0.050924			0.668573	-0.065087
1.0019	-0.050881			0.669406	-0.064982
1.00273	-0.050946			0.670239	-0.064111
1.00356	-0.050542			0.671072	-0.065069
1.00439	-0.050448			0.671905	-0.06549
1.00523	-0.050288			0.672738	-0.065071
1.00606	-0.048997			0.67357	-0.064521
1.00689	-0.047475			0.674403	-0.063468
1.00773	-0.047639			0.675236	-0.062926
1.00856	-0.047581			0.676069	-0.061956
1.00939	-0.046652			0.676902	-0.061144
1.01022	-0.046025			0.677735	-0.061033
1.01106	-0.046205			0.678568	-0.061183
1.01189	-0.04608			0.679401	-0.06288
1.01272	-0.045853			0.680234	-0.063893
1.01356	-0.044905			0.681067	-0.063255
1.01439	-0.043258			0.6819	-0.061528
1.01522	-0.042489			0.682733	-0.061333
1.01606	-0.042031			0.683566	-0.060966
1.01689	-0.041951			0.684399	-0.059727
1.01772	-0.041345			0.685232	-0.059817
1.01856	-0.039978			0.686064	-0.060221
1.01939	-0.039483			0.686897	-0.059282
1.02022	-0.039462			0.68773	-0.05854
1.02105	-0.038243			0.688563	-0.060057
1.02189	-0.037816			0.689396	-0.061509
1.02272	-0.037296			0.690229	-0.062475
1.02355	-0.037381			0.691062	-0.061983
1.02439	-0.037597			0.691895	-0.061273
1.02522	-0.036488			0.692728	-0.059979
1.02605	-0.034983			0.693561	-0.059226
1.02688	-0.034939			0.694394	-0.05984
1.02772	-0.035042			0.695227	-0.061053
1.02855	-0.034268			0.69606	-0.06044
1.02938	-0.033765			0.696893	-0.060978
1.03022	-0.035143			0.697725	-0.061854
1.03105	-0.036592			0.698559	-0.061944
1.03188	-0.036044			0.699391	-0.061143
1.03271	-0.035529			0.700224	-0.060304
1.03355	-0.035336			0.701057	-0.05858
1.03438	-0.035233			0.70189	-0.059172
1.03521	-0.035284			0.702723	-0.061185
1.03605	-0.034471			0.703556	-0.060268
1.03688	-0.033595			0.704389	-0.060015
1.03771	-0.034646			0.705222	-0.059211
1.03855	-0.03549			0.706055	-0.058906
1.03938	-0.0361			0.706888	-0.059246
1.04021	-0.036988			0.707721	-0.059819
1.04104	-0.037773			0.708554	-0.061021
1.04188	-0.038968			0.709387	-0.060451
1.04271	-0.040607			0.71022	-0.059389
1.04354	-0.041273			0.711052	-0.059508
1.04438	-0.042153			0.711885	-0.061303
1.04521	-0.042369			0.712718	-0.06364
1.04604	-0.043628			0.713551	-0.064231
1.04687	-0.045209			0.714384	-0.063322
1.04771	-0.04602			0.715217	-0.062846
1.04854	-0.046431			0.71605	-0.063771
1.04937	-0.047162			0.716883	-0.06517
1.05021	-0.046398			0.717716	-0.065912
1.05104	-0.045891			0.718549	-0.06531
1.05187	-0.046056			0.719382	-0.065241
1.0527	-0.046023			0.720215	-0.067001
1.05354	-0.046406			0.721048	-0.06866
1.05437	-0.046835			0.721881	-0.070047
1.0552	-0.047774			0.722714	-0.070534
1.05604	-0.049089			0.723546	-0.0697
1.05687	-0.049757			0.724379	-0.069224
1.0577	-0.049162			0.725212	-0.068073
1.05854	-0.048383			0.726045	-0.066884
1.05937	-0.048035			0.726878	-0.065769
1.0602	-0.047788			0.727711	-0.065423
1.06103	-0.04803			0.728544	-0.066012
1.06187	-0.04751			0.729377	-0.065884
1.0627	-0.04733			0.73021	-0.065033
1.06353	-0.047598			0.731043	-0.063995
1.06437	-0.046542			0.731876	-0.062675
1.0652	-0.045315			0.732709	-0.061474
1.06603	-0.044223			0.733542	-0.061682
1.06686	-0.043197			0.734375	-0.06338
1.0677	-0.04215			0.735207	-0.065773
1.06853	-0.041273			0.73604	-0.065664
1.06936	-0.04173			0.736873	-0.06434
1.0702	-0.042605			0.737706	-0.064669
1.07103	-0.04441			0.738539	-0.065836
1.07186	-0.044621			0.739372	-0.066137
1.07269	-0.043473			0.740205	-0.0651
1.07353	-0.043668			0.741038	-0.062808
1.07436	-0.04419			0.741871	-0.060634
1.07519	-0.044083			0.742704	-0.059884
1.07603	-0.043109			0.743537	-0.061553
1.07686	-0.04171			0.74437	-0.062434
1.07769	-0.041669			0.745203	-0.063077
1.07852	-0.042761			0.746036	-0.064698
1.07936	-0.042798			0.746869	-0.066049
1.08019	-0.043233			0.747701	-0.066641
1.08102	-0.043877			0.748535	-0.066262
1.08186	-0.043447			0.749367	-0.066146
1.08269	-0.043091			0.7502	-0.065806
1.08352	-0.044222			0.751033	-0.064872
1.08436	-0.044455			0.751866	-0.066351
1.08519	-0.044228			0.752699	-0.067296
1.08602	-0.045108			0.753532	-0.065891
1.08685	-0.046105			0.754365	-0.064267
1.08769	-0.047517			0.755198	-0.063076
1.08852	-0.04784			0.756031	-0.06197
1.08935	-0.047784			0.756864	-0.062887
1.09019	-0.047774			0.757697	-0.062193
1.09102	-0.04755			0.75853	-0.061229
1.09185	-0.047426			0.759363	-0.061056
1.09268	-0.046672			0.760196	-0.060873
1.09352	-0.047003			0.761028	-0.061231
1.09435	-0.046935			0.761861	-0.062517
1.09518	-0.046073			0.762694	-0.063138
1.09602	-0.044753			0.763527	-0.062932
1.09685	-0.043997			0.76436	-0.060986
1.09768	-0.044543			0.765193	-0.05952
1.09851	-0.045683			0.766026	-0.060154
1.09935	-0.045326			0.766859	-0.059378
1.10018	-0.04532			0.767692	-0.058101
1.10101	-0.045841			0.768525	-0.056092
1.10185	-0.045841			0.769358	-0.054863
1.10268	-0.046858			0.770191	-0.053773
1.10351	-0.047758			0.771024	-0.052712
1.10435	-0.046996			0.771857	-0.053339
1.10518	-0.0473			0.77269	-0.053632
1.10601	-0.047573			0.773522	-0.053326
1.10684	-0.047628			0.774355	-0.053903
1.10768	-0.046652			0.775188	-0.054358
1.10851	-0.044841			0.776021	-0.054776
1.10934	-0.04563			0.776854	-0.055281
1.11018	-0.046214			0.777687	-0.054876
1.11101	-0.045381			0.77852	-0.054279
1.11184	-0.045183			0.779353	-0.054828
1.11268	-0.046048			0.780186	-0.055303
1.11351	-0.045919			0.781019	-0.055815
1.11434	-0.045688			0.781852	-0.056675
1.11517	-0.04573			0.782685	-0.05678
1.11601	-0.045442			0.783518	-0.057632
1.11684	-0.045416			0.784351	-0.059079
1.11767	-0.046086			0.785183	-0.060407
1.11851	-0.046873			0.786016	-0.061004
1.11934	-0.047435			0.786849	-0.061339
1.12017	-0.048129			0.787682	-0.061921
1.121	-0.047769			0.788515	-0.062562
1.12184	-0.04569			0.789348	-0.06392
1.12267	-0.043983			0.790181	-0.064581
1.1235	-0.042073			0.791014	-0.065142
1.12434	-0.040177			0.791847	-0.066264
1.12517	-0.040005			0.79268	-0.066756
1.126	-0.039851			0.793513	-0.066759
1.12684	-0.041064			0.794346	-0.066942
1.12767	-0.041428			0.795179	-0.06763
1.1285	-0.04196			0.796012	-0.067537
1.12933	-0.043065			0.796845	-0.06764
1.13017	-0.041637			0.797677	-0.067083
1.131	-0.04091			0.79851	-0.066805
1.13183	-0.041905			0.799343	-0.06812
1.13267	-0.042463			0.800176	-0.067743
1.1335	-0.041911			0.801009	-0.066863
1.13433	-0.042732			0.801842	-0.067034
1.13516	-0.044131			0.802675	-0.068126
1.136	-0.044036			0.803508	-0.069433
1.13683	-0.044823			0.804341	-0.06853
1.13766	-0.046061			0.805174	-0.066853
1.1385	-0.04738			0.806007	-0.067123
1.13933	-0.047899			0.80684	-0.067083
1.14016	-0.047489			0.807673	-0.066268
1.14099	-0.048228			0.808506	-0.067397
1.14183	-0.047827			0.809339	-0.068973
1.14266	-0.047876			0.810172	-0.070276
1.14349	-0.048075			0.811004	-0.071496
1.14433	-0.048248			0.811837	-0.072253
1.14516	-0.050986			0.81267	-0.072138
1.14599	-0.051389			0.813503	-0.07179
1.14682	-0.051378			0.814336	-0.071457
1.14766	-0.050725			0.815169	-0.07057
1.14849	-0.050557			0.816002	-0.071754
1.14932	-0.050555			0.816835	-0.072835
1.15016	-0.048794			0.817668	-0.072781
1.15099	-0.049011			0.818501	-0.072764
1.15182	-0.050123			0.819334	-0.073917
1.15265	-0.04902			0.820167	-0.074534
1.15349	-0.047096			0.821	-0.07556
1.15432	-0.046184			0.821833	-0.077787
1.15515	-0.046305			0.822666	-0.078525
1.15599	-0.044867			0.823498	-0.078235
1.15682	-0.044491			0.824331	-0.078144
1.15765	-0.045246			0.825164	-0.079498
1.15849	-0.045568			0.825997	-0.081355
1.15932	-0.043635			0.82683	-0.082593
1.16015	-0.041787			0.827663	-0.082989
1.16098	-0.040913			0.828496	-0.084908
1.16182	-0.039972			0.829329	-0.085787
1.16265	-0.040454			0.830162	-0.085436
1.16348	-0.040961			0.830995	-0.085713
1.16432	-0.04159			0.831828	-0.085222
1.16515	-0.040969			0.832661	-0.084336
1.16598	-0.040037			0.833494	-0.083638
1.16681	-0.041104			0.834327	-0.082912
1.16765	-0.041378			0.835159	-0.083018
1.16848	-0.041955			0.835992	-0.083355
1.16931	-0.041577			0.836825	-0.080975
1.17015	-0.041647			0.837658	-0.080372
1.17098	-0.042393			0.838491	-0.080966
1.17181	-0.042231			0.839324	-0.080886
1.17264	-0.041952			0.840157	-0.080504
1.17348	-0.042011			0.84099	-0.079821
1.17431	-0.042299			0.841823	-0.079099
1.17514	-0.042078			0.842656	-0.076599
1.17598	-0.041608			0.843489	-0.073969
1.17681	-0.040208			0.844322	-0.072692
1.17764	-0.039232			0.845155	-0.071489
1.17848	-0.038369			0.845988	-0.070677
1.17931	-0.038138			0.846821	-0.070282
1.18014	-0.038502			0.847653	-0.06937
1.18098	-0.038516			0.848486	-0.068212
1.18181	-0.038539			0.849319	-0.066546
1.18264	-0.038089			0.850152	-0.064981
1.18347	-0.037235			0.850985	-0.063949
1.18431	-0.037084			0.851818	-0.062987
1.18514	-0.037441			0.852651	-0.062391
1.18597	-0.037689			0.853484	-0.062224
1.18681	-0.037684			0.854317	-0.062551
1.18764	-0.037281			0.85515	-0.062928
1.18847	-0.037059			0.855983	-0.063316
1.1893	-0.037042			0.856816	-0.064593
1.19014	-0.036712			0.857649	-0.066354
1.19097	-0.035712			0.858482	-0.066939
1.1918	-0.036079			0.859315	-0.067548
1.19264	-0.035992			0.860148	-0.067732
1.19347	-0.035297			0.86098	-0.067105
1.1943	-0.035329			0.861813	-0.066378
1.19513	-0.034569			0.862646	-0.065944
1.19597	-0.035066			0.863479	-0.067889
1.1968	-0.034775			0.864312	-0.070469
1.19763	-0.035708			0.865145	-0.071603
1.19847	-0.03751			0.865978	-0.072121
1.1993	-0.037518			0.866811	-0.072243
1.20013	-0.037825			0.867644	-0.071246
1.20097	-0.038278			0.868477	-0.069801
1.2018	-0.0395			0.86931	-0.069306
1.20263	-0.040484			0.870143	-0.06988
1.20346	-0.040847			0.870976	-0.070119
1.2043	-0.041357			0.871809	-0.071431
1.20513	-0.041484			0.872642	-0.072142
1.20596	-0.04158			0.873474	-0.073444
1.2068	-0.041676			0.874307	-0.075188
1.20763	-0.041202			0.87514	-0.076466
1.20846	-0.039637			0.875973	-0.075962
1.20929	-0.038774			0.876806	-0.07493
1.21013	-0.038695			0.877639	-0.074022
1.21096	-0.039491			0.878472	-0.073806
1.21179	-0.041187			0.879305	-0.072689
1.21263	-0.041899			0.880138	-0.07131
1.21346	-0.042015			0.880971	-0.070722
1.21429	-0.04244			0.881804	-0.071286
1.21512	-0.043915			0.882637	-0.072778
1.21596	-0.045468			0.88347	-0.072984
1.21679	-0.046695			0.884303	-0.071613
1.21762	-0.0474			0.885135	-0.069788
1.21846	-0.047543			0.885968	-0.068653
1.21929	-0.047995			0.886801	-0.068544
1.22012	-0.048367			0.887634	-0.069374
1.22096	-0.048869			0.888467	-0.070145
1.22179	-0.050236			0.8893	-0.070463
1.22262	-0.050048			0.890133	-0.071073
1.22345	-0.04956			0.890966	-0.071712
1.22429	-0.050928			0.891799	-0.072468
1.22512	-0.051841			0.892632	-0.072367
1.22595	-0.052197			0.893465	-0.071545
1.22679	-0.051598			0.894298	-0.070284
1.22762	-0.051323			0.895131	-0.069575
1.22845	-0.051653			0.895964	-0.068889
1.22928	-0.052095			0.896797	-0.069517
1.23012	-0.052076			0.89763	-0.070523
1.23095	-0.05128			0.898462	-0.070564
1.23178	-0.051351			0.899295	-0.070305
1.23262	-0.050918			0.900128	-0.069511
1.23345	-0.049742			0.900961	-0.068198
1.23428	-0.049739			0.901794	-0.067767
1.23511	-0.049985			0.902627	-0.067086
1.23595	-0.049497			0.90346	-0.06595
1.23678	-0.049027			0.904293	-0.065595
1.23761	-0.047826			0.905126	-0.065861
1.23845	-0.047422			0.905959	-0.067325
1.23928	-0.047972			0.906792	-0.0689
1.24011	-0.047967			0.907625	-0.068673
1.24094	-0.048079			0.908458	-0.066944
1.24178	-0.047433			0.909291	-0.067173
1.24261	-0.045402			0.910124	-0.068868
1.24344	-0.044389			0.910956	-0.068867
1.24428	-0.045434			0.911789	-0.067671
1.24511	-0.045018			0.912622	-0.067209
1.24594	-0.044013			0.913455	-0.066651
1.24678	-0.042269			0.914288	-0.066675
1.24761	-0.042399			0.915121	-0.066574
1.24844	-0.043926			0.915954	-0.065073
1.24927	-0.044807			0.916787	-0.064371
1.25011	-0.045076			0.91762	-0.064474
1.25094	-0.04578			0.918453	-0.06344
1.25177	-0.045703			0.919286	-0.062092
1.25261	-0.044225			0.920119	-0.062455
1.25344	-0.042965			0.920952	-0.063559
1.25427	-0.042078			0.921785	-0.064996
1.2551	-0.041843			0.922617	-0.066441
1.25594	-0.041665			0.92345	-0.065739
1.25677	-0.04132			0.924283	-0.065487
1.2576	-0.040204			0.925116	-0.065044
1.25844	-0.0407			0.925949	-0.065081
1.25927	-0.040829			0.926782	-0.064956
1.2601	-0.03961			0.927615	-0.064583
1.26093	-0.038953			0.928448	-0.064305
1.26177	-0.038428			0.929281	-0.064966
1.2626	-0.038657			0.930114	-0.065069
1.26343	-0.040138			0.930947	-0.062656
1.26427	-0.04051			0.93178	-0.061513
1.2651	-0.039477			0.932613	-0.062922
1.26593	-0.03853			0.933446	-0.063808
1.26677	-0.03901			0.934279	-0.063654
1.2676	-0.040081			0.935111	-0.065594
1.26843	-0.039774			0.935944	-0.066395
1.26927	-0.038745			0.936777	-0.066822
1.2701	-0.036979			0.93761	-0.06793
1.27093	-0.036025			0.938443	-0.068782
1.27176	-0.036377			0.939276	-0.070615
1.2726	-0.037106			0.940109	-0.071607
1.27343	-0.038792			0.940942	-0.070356
1.27426	-0.040911			0.941775	-0.069816
1.2751	-0.04321			0.942608	-0.07026
1.27593	-0.044799			0.943441	-0.069281
1.27676	-0.045657			0.944274	-0.071548
1.27759	-0.047086			0.945107	-0.073583
1.27843	-0.049059			0.94594	-0.075338
1.27926	-0.048191			0.946773	-0.076686
1.28009	-0.047384			0.947606	-0.076175
1.28093	-0.047307			0.948438	-0.075024
1.28176	-0.046766			0.949271	-0.074661
1.28259	-0.046882			0.950104	-0.074807
1.28342	-0.047802			0.950937	-0.075267
1.28426	-0.047973			0.95177	-0.076392
1.28509	-0.048486			0.952603	-0.077862
1.28592	-0.048865			0.953436	-0.078132
1.28676	-0.048445			0.954269	-0.078196
1.28759	-0.046988			0.955102	-0.07862
1.28842	-0.045687			0.955935	-0.076456
1.28926	-0.045974			0.956768	-0.074998
1.29009	-0.046572			0.957601	-0.075091
1.29092	-0.048443			0.958434	-0.07489
1.29175	-0.049163			0.959267	-0.073604
1.29259	-0.047826			0.9601	-0.072015
1.29342	-0.047708			0.960932	-0.071653
1.29425	-0.047329			0.961765	-0.073083
1.29509	-0.047065			0.962598	-0.074383
1.29592	-0.047283			0.963431	-0.074596
1.29675	-0.045413			0.964264	-0.07516
1.29758	-0.044335			0.965097	-0.074607
1.29842	-0.045174			0.96593	-0.074107
1.29925	-0.045101			0.966763	-0.073118
1.30008	-0.045536			0.967596	-0.072419
1.30092	-0.047738			0.968429	-0.071904
1.30175	-0.048408			0.969262	-0.071405
1.30258	-0.050364			0.970095	-0.070699
1.30341	-0.050842			0.970928	-0.070398
1.30425	-0.049409			0.971761	-0.070862
1.30508	-0.049624			0.972593	-0.071306
1.30591	-0.049779			0.973426	-0.070829
1.30675	-0.049714			0.974259	-0.069
1.30758	-0.049775			0.975092	-0.069704
1.30841	-0.050731			0.975925	-0.069203
1.30924	-0.053784			0.976758	-0.069563
1.31008	-0.054722			0.977591	-0.070032
1.31091	-0.054501			0.978424	-0.069964
1.31174	-0.053797			0.979257	-0.070382
1.31258	-0.053543			0.98009	-0.070965
1.31341	-0.054156			0.980923	-0.070744
1.31424	-0.052649			0.981756	-0.07115
1.31507	-0.05116			0.982589	-0.071437
1.31591	-0.04985			0.983422	-0.070167
1.31674	-0.049593			0.984255	-0.069504
1.31757	-0.050941			0.985087	-0.069569
1.31841	-0.050839			0.98592	-0.068668
1.31924	-0.049767			0.986753	-0.067417
1.32007	-0.049457			0.987586	-0.066427
1.32091	-0.048849			0.988419	-0.06558
1.32174	-0.046658			0.989252	-0.064293
1.32257	-0.047548			0.990085	-0.06531
1.3234	-0.047122			0.990918	-0.066598
1.32424	-0.047914			0.991751	-0.067664
1.32507	-0.047857			0.992584	-0.06734
1.3259	-0.046407			0.993417	-0.066918
1.32674	-0.046043			0.99425	-0.067231
1.32757	-0.04678			0.995083	-0.068128
1.3284	-0.04868			0.995916	-0.067628
1.32923	-0.049253			0.996749	-0.068177
1.33007	-0.048523			0.997582	-0.069419
1.3309	-0.048963			0.998414	-0.070493
1.33173	-0.049821			0.999247	-0.071883
1.33257	-0.051255			1.00008	-0.0712
1.3334	-0.052549			1.00091	-0.07062
1.33423	-0.054063			1.00175	-0.071225
1.33506	-0.05728			1.00258	-0.070878
1.3359	-0.059873			1.00341	-0.069387
1.33673	-0.060686			1.00425	-0.068543
1.33756	-0.059692			1.00508	-0.06861
1.3384	-0.059172			1.00591	-0.067392
1.33923	-0.058725			1.00674	-0.067146
1.34006	-0.05844			1.00758	-0.068232
1.3409	-0.05862			1.00841	-0.069447
1.34173	-0.059858			1.00924	-0.070783
1.34256	-0.061353			1.01008	-0.071865
1.34339	-0.059802			1.01091	-0.071677
1.34423	-0.057879			1.01174	-0.072031
1.34506	-0.057452			1.01257	-0.072022
1.34589	-0.058286			1.01341	-0.072022
1.34673	-0.057569			1.01424	-0.073302
1.34756	-0.056903			1.01507	-0.073588
1.34839	-0.056422			1.01591	-0.073459
1.34922	-0.054352			1.01674	-0.073428
1.35006	-0.053678			1.01757	-0.072598
1.35089	-0.053036			1.01841	-0.072318
1.35172	-0.050545			1.01924	-0.071997
1.35256	-0.049654			1.02007	-0.071829
1.35339	-0.049657			1.0209	-0.072508
1.35422	-0.048238			1.02174	-0.072959
1.35506	-0.047326			1.02257	-0.072958
1.35589	-0.046547			1.0234	-0.073179
1.35672	-0.044987			1.02424	-0.074456
1.35755	-0.045635			1.02507	-0.075089
1.35839	-0.047388			1.0259	-0.07513
1.35922	-0.048555			1.02673	-0.075402
1.36005	-0.048741			1.02757	-0.075923
1.36089	-0.049031			1.0284	-0.075367
1.36172	-0.049235			1.02923	-0.075727
1.36255	-0.048887			1.03007	-0.075466
1.36339	-0.047494			1.0309	-0.074971
1.36422	-0.048166			1.03173	-0.075704
1.36505	-0.049436			1.03256	-0.07596
1.36588	-0.050176			1.0334	-0.074352
1.36672	-0.049623			1.03423	-0.074404
1.36755	-0.051379			1.03506	-0.073644
1.36838	-0.053242			1.0359	-0.073489
[truncated: 33,930 more rows]

## Sheet: Figure 4 B
	AB DOPAL			Ab40 Fibril
1901.64	-3.935e-07		1720.35	3.012e-05
1899.71	-3.935e-07		1719.39	3.012e-05
1897.78	-3.935e-07		1718.43	3.012e-05
1895.85	-3.935e-07		1717.46	3.012e-05
1893.92	-3.935e-07		1716.5	3.012e-05
1891.99	-3.935e-07		1715.53	3.012e-05
1890.07	-3.935e-07		1714.57	3.012e-05
1888.14	-3.619e-07		1713.6	6.401e-05
1886.21	-8.243e-07		1712.64	0.00011545
1884.28	-1.957e-06		1711.68	0.00017676
1882.35	-3.369e-06		1710.71	0.00024996
1880.42	-4.285e-06		1709.75	0.00032592
1878.49	-4.062e-06		1708.78	0.00040566
1876.57	-2.534e-06		1707.82	0.0004798
1874.64	4.11e-08		1706.85	0.00054901
1872.71	3.2283e-06		1705.89	0.00060236
1870.78	6.5316e-06		1704.92	0.00064415
1868.85	9.3118e-06		1703.96	0.00066722
1866.92	1.0842e-05		1703	0.0006707
1864.99	1.055e-05		1702.03	0.00065175
1863.07	8.3192e-06		1701.07	0.00060966
1861.14	4.7393e-06		1700.1	0.00054688
1859.21	1.1355e-06		1699.14	0.00047001
1857.28	-9.156e-07		1698.17	0.0003896
1855.35	-6.086e-07		1697.21	0.00031818
1853.42	1.5401e-06		1696.25	0.00026745
1851.49	4.4165e-06		1695.28	0.00024618
1849.56	7.1704e-06		1694.32	0.00025936
1847.64	9.2991e-06		1693.35	0.00030818
1845.71	1.0294e-05		1692.39	0.00038939
1843.78	9.743e-06		1691.42	0.0004943
1841.85	7.7158e-06		1690.46	0.00060849
1839.92	4.8207e-06		1689.5	0.00071424
1837.99	2.0433e-06		1688.53	0.00079543
1836.06	3.489e-07		1687.57	0.00084257
1834.14	2.366e-07		1686.6	0.00085569
1832.21	1.6045e-06		1685.64	0.00084374
1830.28	4.2358e-06		1684.67	0.00082161
1828.35	8.0869e-06		1683.71	0.0008056
1826.42	1.2657e-05		1682.75	0.00080828
1824.49	1.6646e-05		1681.78	0.00083369
1822.56	1.8519e-05		1680.82	0.00087471
1820.64	1.7421e-05		1679.85	0.00091405
1818.71	1.3536e-05		1678.89	0.00092897
1816.78	7.7264e-06		1677.92	0.00089836
1814.85	9.703e-07		1676.96	0.00080911
1812.92	-6.03e-06		1676	0.0006592
1810.99	-1.269e-05		1675.03	0.00045758
1809.06	-1.824e-05		1674.07	0.00022173
1807.13	-2.178e-05		1673.1	-2.564e-05
1805.21	-2.269e-05		1672.14	-0.0002608
1803.28	-2.096e-05		1671.17	-0.0004638
1801.35	-1.715e-05		1670.21	-0.0006225
1799.42	-1.202e-05		1669.24	-0.0007352
1797.49	-6.425e-06		1668.28	-0.0008099
1795.56	-1.315e-06		1667.32	-0.0008614
1793.63	2.4497e-06		1666.35	-0.0009074
1791.71	4.3092e-06		1665.39	-0.0009631
1789.78	4.1367e-06		1664.42	-0.0010365
1787.85	2.4893e-06		1663.46	-0.0011253
1785.92	7.175e-07		1662.49	-0.0012152
1783.99	3.895e-07		1661.53	-0.0012829
1782.06	2.369e-06		1660.57	-0.0013023
1780.13	6.3729e-06		1659.6	-0.0012534
1778.21	1.1191e-05		1658.64	-0.0011273
1776.28	1.5575e-05		1657.67	-0.0009286
1774.35	1.8707e-05		1656.71	-0.0006711
1772.42	2.0281e-05		1655.74	-0.0003719
1770.49	2.0816e-05		1654.78	-4.527e-05
1768.56	2.1572e-05		1653.82	0.00030063
1766.63	2.4137e-05		1652.85	0.00066471
1764.7	3.0204e-05		1651.89	0.00105232
1762.78	4.0927e-05		1650.92	0.00147366
1760.85	5.5975e-05		1649.96	0.0019418
1758.92	7.3529e-05		1648.99	0.00247019
1756.99	9.0795e-05		1648.03	0.00307047
1755.06	0.00010448		1647.07	0.00375052
1753.13	0.00011151		1646.1	0.00451238
1751.2	0.00010953		1645.14	0.00534851
1749.28	9.7623e-05		1644.17	0.00623517
1747.35	7.7316e-05		1643.21	0.00712391
1745.42	5.1928e-05		1642.24	0.00793413
1743.49	2.532e-05		1641.28	0.00855201
1741.56	1.3663e-06		1640.32	0.00883982
1739.63	-1.682e-05		1639.35	0.00865556
1737.7	-2.76e-05		1638.39	0.0078771
1735.78	-3.063e-05		1637.42	0.00642308
1733.85	-2.654e-05		1636.46	0.00426681
1731.92	-1.613e-05		1635.49	0.0014434
1729.99	1.502e-07		1634.53	-0.0019471
1728.06	2.2186e-05		1633.56	-0.0057396
1726.13	5.0303e-05		1632.6	-0.009709
1724.2	8.5939e-05		1631.64	-0.0135824
1722.27	0.00013262		1630.67	-0.0170612
1720.35	0.00019826		1629.71	-0.0198492
1718.42	0.00029752		1628.74	-0.0216873
1716.49	0.00045087		1627.78	-0.022391
1714.56	0.00067808		1626.81	-0.0218849
1712.63	0.00098168		1625.85	-0.020227
1710.7	0.00132244		1624.89	-0.0176074
1708.77	0.00160977		1623.92	-0.0143204
1706.85	0.00172821		1622.96	-0.0107122
1704.92	0.00159117		1621.99	-0.0071217
1702.99	0.001189		1621.03	-0.0038286
1701.06	0.00059716		1620.06	-0.0010226
1699.13	-5.453e-05		1619.1	0.00120565
1697.2	-0.0006255		1618.14	0.00285446
1695.27	-0.0010017		1617.17	0.00398698
1693.35	-0.0011195		1616.21	0.00470171
1691.42	-0.0009755		1615.24	0.00510529
1689.49	-0.0006308		1614.28	0.00529385
1687.56	-0.0002018		1613.31	0.00534488
1685.63	0.00017656		1612.35	0.00531675
1683.7	0.00040655		1611.39	0.00525052
1681.77	0.00046491		1610.42	0.00517112
1679.84	0.00039528		1609.46	0.00508762
1677.92	0.00026643		1608.49	0.00499532
1675.99	0.00013355		1607.53	0.00488097
1674.06	2.2253e-05		1606.56	0.00473012
1672.13	-6.808e-05		1605.6	0.0045335
1670.2	-0.0001486		1604.64	0.00429017
1668.27	-0.000225		1603.67	0.00400708
1666.34	-0.0002943		1602.71	0.00369635
1664.42	-0.000352		1601.74	0.00337198
1662.49	-0.0003972		1600.78	0.00304735
1660.56	-0.0004271		1599.81	0.00273368
1658.63	-0.000431		1598.85	0.0024396
1656.7	-0.0003941		1597.88	0.00217106
1654.77	-0.0002969		1596.92	0.00193155
1652.84	-0.0001117		1595.96	0.00172225
1650.92	0.00019796		1594.99	0.00154212
1648.99	0.00066904		1594.03	0.00138816
1647.06	0.00131769		1593.06	0.00125585
1645.13	0.00210261		1592.1	0.0011399
1643.2	0.00288832		1591.13	0.00103527
1641.27	0.00342636		1590.17	0.00093817
1639.34	0.00338346		1589.21	0.00084697
1637.41	0.00244797		1588.24	0.00074392
1635.49	0.00049219		1587.28	0.0006416
1633.56	-0.0023007		1586.31	0.00052453
1631.63	-0.0054391		1585.35	0.00041805
1629.7	-0.0082655		1584.38	0.00041805
1627.77	-0.010152		1583.42	0.00041805
1625.84	-0.0106677		1582.46	0.00041805
1623.91	-0.0096857		1581.49	0.00041805
1621.99	-0.0074095		1580.53	0.00041805
1620.06	-0.004317		1579.56	0.00041805
1618.13	-0.0010425
1616.2	0.00178708
1614.27	0.00373532
1612.34	0.00467756
1610.41	0.00478046
1608.48	0.00435727
1606.56	0.00370795
1604.63	0.0030368
1602.7	0.00244552
1600.77	0.00196135
1598.84	0.00157607
1596.91	0.00127457
1594.98	0.00104415
1593.06	0.00087498
1591.13	0.00076004
1589.2	0.00069448
1587.27	0.00067215
1585.34	0.00068294
1583.41	0.00071421
1581.48	0.00075275
1579.56	0.00078441
1577.63	0.000795
1575.7	0.00077345
1573.77	0.00071573
1571.84	0.00062609
1569.91	0.00051281
1567.98	0.00038374
1566.05	0.00024655
1564.13	0.00010908
1562.2	-2.144e-05
1560.27	-0.0001382
1558.34	-0.0002362
1556.41	-0.0003124
1554.48	-0.000364
1552.55	-0.0003879
1550.63	-0.000385
1548.7	-0.0003645
1546.77	-0.0003431
1544.84	-0.0003393
1542.91	-0.0003676
1540.98	-0.0004365
1539.05	-0.0005475
1537.13	-0.0006932
1535.2	-0.000858
1533.27	-0.0010225
1531.34	-0.0011728
1529.41	-0.0013068
1527.48	-0.0014329
1525.55	-0.0015572
1523.62	-0.0016716
1521.7	-0.0017539
1519.77	-0.0017757
1517.84	-0.0017094
1515.91	-0.0015324
1513.98	-0.0012378
1512.05	-0.0008459
1510.12	-0.000405
1508.2	2.0324e-05
1506.27	0.00037019
1504.34	0.00060966
1502.41	0.00073814
1500.48	0.00078388
1498.55	0.0007878
1496.62	0.00078769
1494.7	0.00081068
1492.77	0.0008702
1490.84	0.00096283
1488.91	0.00107107
1486.98	0.0011721
1485.05	0.00124414
1483.12	0.00126709
1481.19	0.00122294
1479.27	0.00110088
1477.34	0.00090575
1475.41	0.00066199
1473.48	0.00040956
1471.55	0.00019315
1469.62	4.7609e-05
1467.69	-1.483e-05
1465.77	-7.293e-06
1463.84	4.0823e-05
1461.91	9.5877e-05
1459.98	0.00012964
1458.05	0.00012705
1456.12	9.055e-05
1454.19	3.6235e-05
1452.27	-1.809e-05
1450.34	-6.596e-05
1448.41	-0.0001181
1446.48	-0.0001953
1444.55	-0.0003112
1442.62	-0.0004532
1440.69	-0.0005799
1438.76	-0.0006364
1436.84	-0.0005798
1434.91	-0.0003967
1432.98	-0.0001075
1431.05	0.0002391
1429.12	0.00057827
1427.19	0.00084584
1425.26	0.00099599
1423.34	0.00101328
1421.41	0.00091288
1419.48	0.00072842
1417.55	0.00049496
1415.62	0.00023759
1413.69	-2.896e-05
1411.76	-0.0002925
1409.84	-0.0005362
1407.91	-0.0007381
1405.98	-0.0008775
1404.05	-0.0009415
1402.12	-0.0009297
1400.19	-0.0008553
1398.26	-0.0007418
1396.33	-0.0006151
1394.41	-0.0004955
1392.48	-0.000392
1390.55	-0.0002997
1388.62	-0.0002048
1386.69	-9.433e-05
1384.76	3.3501e-05
1382.83	0.00016366
1380.91	0.00026932
1378.98	0.00032505
1377.05	0.00032044
1375.12	0.00026597
1373.19	0.00018809
1371.26	0.00011768
1369.33	7.8838e-05
1367.41	8.2545e-05
1365.48	0.00012534
1363.55	0.00019164
1361.62	0.00025872
1359.69	0.00030423
1357.76	0.00031416
1355.83	0.00028775
1353.9	0.00023579
1351.98	0.00017351
1350.05	0.00011334
1348.12	6.2355e-05
1346.19	2.4014e-05
1344.26	1.0594e-06
1342.33	-2.963e-06
1340.4	1.5592e-05
1338.48	5.8328e-05
1336.55	0.00012252
1334.62	0.00019966
1332.69	0.00027555
1330.76	0.00033217
1328.83	0.00035139
1326.9	0.00032002
1324.98	0.00023457
1323.05	0.00010431
1321.12	-4.905e-05
1319.19	-0.0001955
1317.26	-0.0003043
1315.33	-0.0003519
1313.4	-0.0003284
1311.47	-0.0002401
1309.55	-0.0001075
1307.62	3.9945e-05
1305.69	0.00017184
1303.76	0.00026447
1301.83	0.00030597
1299.9	0.00029738
1297.97	0.00024946
1296.05	0.00017725
1294.12	9.4805e-05
1292.19	1.2441e-05
1290.26	-6.325e-05
1288.33	-0.0001277
1286.4	-0.0001762
1284.47	-0.0002029
1282.54	-0.0002012
1280.62	-0.0001673
1278.69	-0.000104
1276.76	-2.49e-05
1274.83	4.7536e-05
1272.9	8.8304e-05
1270.97	7.9923e-05
1269.04	1.9981e-05
1267.12	-7.73e-05
1265.19	-0.0001856
1263.26	-0.0002753
1261.33	-0.0003222
1259.4	-0.0003151
1257.47	-0.0002585
1255.54	-0.0001708
1253.62	-7.863e-05
1251.69	-7.577e-06
1249.76	2.6036e-05
1247.83	1.9478e-05
1245.9	-1.817e-05
1243.97	-7.179e-05
1242.04	-0.0001267
1240.11	-0.0001731
1238.19	-0.000207
1236.26	-0.0002279
1234.33	-0.0002367
1232.4	-0.000234
1230.47	-0.0002205
1228.54	-0.0001971
1226.61	-0.0001641
1224.69	-0.0001214
1222.76	-6.677e-05
1220.83	2.3417e-06
1218.9	8.7374e-05
1216.97	0.00018684
1215.04	0.00029605
1213.11	0.00040749
1211.19	0.00051134
1209.26	0.00051134
1207.33	0.00051134
1205.4	0.00051134
1203.47	0.00051134
1201.54	0.00051134
1199.61	0.00051134

## Sheet: Figure 4 C
			AB-DO		AB-40		Free ThT
		465	8720	8712	22075	21176	1604	1357
		466	10002	9598	22739	21926	1620	1728
		467	10392	9989	23197	23174	1642	1720
		468	10456	9849	24984	22993	1747	1891
		469	11247	10585	25523	23965	1908	1872
		470	11815	11261	26319	25407	1812	1788
		471	11762	11447	26516	26357	1942	2064
		472	11782	11693	27692	27273	2035	1864
		473	13393	12340	28220	27835	1906	1990
		474	12968	12523	29446	27988	2063	2091
		475	12898	12444	29870	28666	2167	2044
		476	13737	12633	29729	28886	2089	2085
		477	13102	13297	30002	29991	1954	1966
		478	14180	13198	31636	29933	2162	2248
		479	13984	12915	30960	30801	2192	2021
		480	14210	13333	32029	30878	2037	2319
		481	14329	14048	31521	29377	2152	2255
		482	14331	13588	32235	30631	2270	2307
		483	14269	13853	31253	30440	2126	2260
		484	14665	14003	31772	30821	2438	2314
		485	14955	14519	32192	31399	2215	2468
		486	15001	14027	32040	30427	2229	2144
		487	14826	14663	32257	30816	2389	2143
		488	14755	14937	31401	30880	2352	2398
		489	14745	14094	32077	30414	2319	2505
		490	15094	14199	31628	30636	2422	2571
		491	14744	13790	30626	30079	2413	2603
		492	14730	14090	32294	30265	2454	2252
		493	15209	14426	30780	30420	2400	2249
		494	14505	14480	29844	29072	2528	2489
		495	14227	14747	30313	29695	2461	2452
		496	14514	13491	29471	28767	2486	2467
		497	13390	13234	27795	27657	2275	2216
		498	13593	13691	28686	27208	2426	2135
		499	13351	13567	28313	26352	2407	2407
		500	13482	13205	27082	26121	2381	2436
		501	13275	13444	27992	26357	2549	2468
		502	13083	12920	26460	25702	2365	2493
		503	13217	12091	25538	25085	2319	2250
		504	13048	12775	25432	24589	2259	2573
		505	12205	12768	26202	24198	2351	2248
		506	12226	12096	24709	24214	2074	2171
		507	12308	12272	24930	23509	2168	2020
		508	12446	12230	24444	23335	2109	2180
		509	11857	11728	24327	23059	2200	2280
		510	11930	11764	24287	22410	2510	2261
		511	12020	11505	22755	22447	2171	2075
		512	11171	11326	22697	22036	2094	2087
		513	10949	10639	21975	21040	2165	2019
		514	11498	11413	22153	20716	2117	1940
		515	11045	10594	21738	20729	2101	2106
		516	10885	10837	21457	20256	2245	2128
		517	10732	10932	20628	20071	2023	2312
		518	10596	10492	20466	19059	2176	2222
		519	10715	10141	19832	19190	2010	1887
		520	10086	10190	18903	18327	2019	2181

## Sheet: Figure 4 D
	Free ANS		AB		Dopal 1:10
410	10	60	224	197	114	108
411	5	5	167	214	85	123
412	26	60	216	262	127	145
413	6	38	220	254	134	138
414	44	87	286	307	206	145
415	57	48	335	319	113	133
416	55	86	366	410	196	149
417	36	53	380	374	164	167
418	22	74	416	431	200	173
419	43	72	435	485	179	147
420	94	101	556	520	206	187
421	63	78	553	605	255	243
422	59	88	625	625	261	216
423	47	100	634	716	235	259
424	66	82	659	673	254	260
425	84	100	750	804	284	286
426	87	128	776	841	283	259
427	74	150	860	869	305	314
428	80	138	932	912	302	368
429	82	135	1005	991	331	373
430	119	180	1026	1059	373	413
431	168	218	1120	1095	411	438
432	161	164	1226	1204	400	439
433	113	196	1307	1208	390	415
434	183	247	1354	1324	431	470
435	173	240	1440	1423	472	495
436	172	206	1507	1465	515	500
437	255	267	1606	1547	545	557
438	213	225	1612	1624	530	537
439	232	275	1708	1747	606	631
440	258	310	1811	1799	579	615
441	298	323	1926	1865	629	686
442	310	374	1999	1920	672	699
443	313	339	2080	1979	672	690
444	330	361	2142	2041	686	725
445	316	408	2194	2075	720	735
446	380	393	2228	2087	708	788
447	351	431	2315	2113	724	808
448	423	484	2298	2244	803	806
449	405	492	2387	2202	767	823
450	445	510	2460	2276	837	869
451	413	522	2451	2344	807	872
452	481	560	2542	2472	859	941
453	484	566	2530	2448	848	901
454	502	566	2562	2575	884	917
455	529	603	2563	2654	927	992
456	512	598	2507	2635	935	976
457	581	650	2624	2631	963	1017
458	628	688	2678	2674	998	1090
459	616	680	2714	2717	1051	1098
460	658	718	2782	2772	1045	1053
461	687	785	2787	2781	1042	1116
462	702	812	2887	2746	1063	1199
463	725	869	3012	2823	1147	1211
464	846	861	2969	2834	1134	1213
465	792	887	3027	2817	1198	1276
466	813	929	3092	2901	1206	1284
467	843	968	3090	2908	1224	1294
468	871	983	3009	2884	1214	1290
469	864	997	3130	2945	1263	1342
470	910	1045	3205	2912	1269	1345
471	937	1030	3178	3056	1271	1363
472	931	1007	3168	2919	1282	1369
473	1009	1060	3101	2911	1305	1366
474	1015	1058	3170	2971	1366	1407
475	1018	1099	3213	2990	1362	1474
476	1043	1118	3183	2936	1324	1413
477	1061	1163	3174	2979	1350	1415
478	1077	1110	3132	2949	1303	1411
479	1094	1208	3141	2960	1367	1489
480	1099	1168	3124	2961	1371	1481
481	1118	1204	3139	2980	1388	1481
482	1135	1240	3128	3009	1470	1494
483	1143	1252	2973	2888	1402	1489
484	1156	1274	3068	2937	1449	1483
485	1166	1276	2997	2937	1397	1561
486	1222	1292	2998	2904	1458	1491
487	1212	1303	2953	2891	1466	1505
488	1280	1368	2907	2858	1492	1549
489	1272	1422	2926	2834	1458	1543
490	1282	1369	2878	2859	1481	1569
491	1311	1385	2854	2760	1471	1555
492	1317	1392	2822	2817	1492	1573
493	1330	1399	2785	2821	1456	1538
494	1332	1380	2747	2794	1486	1496
495	1334	1462	2728	2791	1492	1560
496	1301	1406	2718	2834	1464	1577
497	1324	1436	2658	2795	1472	1550
498	1329	1385	2658	2829	1493	1582
499	1356	1423	2640	2840	1414	1489
500	1340	1457	2630	2819	1474	1520
501	1337	1433	2603	2733	1508	1519
502	1377	1416	2614	2749	1455	1547
503	1308	1433	2537	2712	1401	1512
504	1339	1428	2510	2724	1457	1501
505	1405	1451	2486	2666	1439	1529
506	1394	1459	2442	2670	1481	1512
507	1359	1463	2435	2661	1476	1526
508	1401	1469	2471	2643	1464	1545
509	1440	1536	2464	2515	1477	1575
510	1389	1471	2393	2553	1444	1521
511	1451	1485	2372	2597	1487	1545
512	1410	1474	2368	2535	1461	1584
513	1463	1531	2347	2571	1494	1564
514	1407	1503	2346	2486	1449	1517
515	1381	1465	2264	2457	1440	1502
516	1457	1524	2242	2474	1483	1511
517	1441	1541	2277	2512	1496	1548
518	1500	1517	2243	2419	1438	1550
519	1480	1525	2239	2411	1450	1570
520	1438	1591	2184	2343	1433	1481
521	1442	1530	2159	2320	1439	1514
522	1460	1538	2195	2224	1431	1506
523	1401	1477	2116	2146	1363	1394
524	1413	1497	2071	2103	1398	1464
525	1380	1469	2036	2101	1351	1415
526	1367	1459	1935	2040	1374	1398
527	1372	1425	1980	2036	1353	1381
528	1367	1420	1897	1999	1328	1392
529	1329	1427	1846	1960	1305	1357
530	1338	1443	1886	2015	1262	1355
531	1322	1411	1818	1992	1316	1371
532	1378	1415	1854	2000	1330	1420
533	1332	1405	1774	1949	1253	1413
534	1345	1427	1775	1922	1309	1341
535	1340	1388	1774	1935	1281	1325
536	1378	1418	1701	1952	1308	1389
537	1337	1367	1713	1838	1241	1402
538	1303	1374	1714	1785	1280	1297
539	1328	1403	1615	1755	1285	1382
540	1393	1358	1586	1741	1251	1317
541	1264	1428	1594	1719	1270	1292
542	1337	1382	1582	1705	1277	1278
543	1309	1431	1567	1691	1244	1289
544	1265	1359	1515	1620	1244	1286
545	1273	1354	1524	1637	1204	1296
546	1324	1359	1480	1584	1223	1234
547	1327	1332	1492	1587	1200	1251
548	1275	1336	1450	1552	1213	1213
549	1236	1282	1474	1534	1194	1178
550	1281	1318	1408	1578	1201	1207
551	1264	1348	1379	1501	1177	1203
552	1202	1310	1420	1530	1147	1222
553	1225	1252	1383	1483	1127	1136
554	1219	1281	1339	1500	1121	1153
555	1215	1277	1295	1499	1156	1150
556	1166	1221	1319	1432	1087	1115
557	1210	1252	1272	1413	1074	1099
558	1171	1181	1288	1366	1045	1107
559	1146	1178	1250	1346	1029	1094
560	1144	1184	1215	1364	1079	1095
561	1129	1164	1238	1233	1031	1044
562	1137	1171	1193	1293	1045	1096
563	1088	1126	1108	1229	1055	1020
564	1075	1109	1097	1203	1005	1037
565	1110	1122	1155	1193	1014	1037
566	1072	1111	1143	1152	1029	1041
567	1063	1124	1104	1166	1004	991
568	1040	1103	1106	1127	964	995
569	1024	1068	1089	1134	941	981
570	1049	1067	1079	1099	906	976
571	1007	1060	1084	1077	963	974
572	989	1048	1034	1067	916	932
573	992	1012	1040	1032	933	939
574	987	1050	993	1023	898	960
575	966	1015	973	1034	886	902
576	952	1013	925	1007	887	904
577	956	985	917	968	867	876
578	945	966	892	935	889	901
579	980	941	893	938	844	863
580	941	973	884	932	842	858
581	889	919	852	886	809	855
582	880	930	809	898	816	787
583	885	908	807	863	800	809
584	897	872	842	861	767	869
585	849	917	824	860	811	824
586	881	883	753	827	779	784
587	857	860	791	831	747	783
588	805	904	773	810	761	743
589	833	823	718	828	723	710
590	800	848	764	748	689	728
591	779	856	754	766	769	725
592	786	815	712	745	719	743
593	782	824	709	735	698	707
594	763	823	703	728	719	715
595	801	788	718	716	697	697
596	845	771	709	706	682	655
597	736	728	648	695	655	670
598	738	776	668	672	616	646
599	683	758	655	662	655	645
600	692	721	629	671	643	637
601	703	726	659	638	590	607
602	710	681	597	655	614	630
603	655	718	587	635	621	633
604	640	700	566	608	590	604
605	711	707	581	632	613	599
606	659	667	587	581	606	622
607	644	657	567	594	578	569
608	640	664	530	579	540	534
609	606	643	533	574	574	561
610	626	644	517	585	524	559
611	598	625	505	571	538	574
612	658	622	505	521	519	532
613	584	575	479	575	520	504
614	592	629	509	527	516	523
615	593	553	494	520	480	553
616	548	557	488	512	495	514
617	539	590	520	515	500	556
618	566	574	526	506	534	536
619	519	589	440	491	526	536
620	549	585	495	500	513	506
621	592	563	452	465	481	473
622	622	576	429	488	506	501
623	545	562	490	457	457	529
624	550	589	460	471	460	457
625	522	533	448	448	442	439
626	524	498	434	437	451	445
627	547	582	401	437	499	455
628	493	550	426	456	435	438
629	527	520	381	449	437	434
630	529	555	399	460	431	428

## Sheet: Figure 5 A
Untreated	0.1	1	5	7	Triton
0.878	0.564	0.537	0.509	0.56	0.071
0.82	0.56	0.506	0.478	0.558	0.084
0.812	0.5	0.483	0.479	0.552	0.064
0.774	0.427	0.463	0.384	0.441	0.073
0.753	0.674	0.393	0.344	0.499
0.727	0.414	0.328	0.281	0.224
0.957
0.953
0.839
0.793

## Sheet: Figure 5 B
Untreated	0.1	1	5	7	Triton
0.539	0.585	0.515	0.515	0.367	0.041
0.536	0.598	0.581	0.515	0.391	0.042
0.536	0.561	0.6	0.464	0.392	0.041
0.426	0.556	0.616	0.428	0.381	0.042
0.434	0.476	0.592	0.456	0.372
0.367
0.376
0.383
0.494
0.607
0.664
0.571

## Sheet: Figure 5 D
Ionomycin			Control			Aβ40			Aβ-DO			I.M
253000	269000	272000	92500	77800	80100	129000	117000	130000	159000	261000	144000	58900	64300	35300

[truncated: 2 more sheets: Figure 5 E, Figure 5 F]
